# Supplementary material for: Connecting omics signatures and revealing biological mechanisms with iLINCS
Source: Nat Commun. 2022 Aug 9;13:4678. doi: 10.1038/s41467-022-32205-3 (PMC9362980; doi:10.1038/s41467-022-32205-3)
Supplement: Supplementary file 4 — Supplementary Data SD1 [file 41467_2022_32205_MOESM4_ESM.xlsx]

## Sheet: LINCS CGSes
SignatureId	TargetGene	CGSID	CellLine	Time	is_exemplar	Concordance	pValue	nGenes
LINCSKD_33768	PIK3CA		MCF7.101	96 h		0.361049	4.71905e-36	978
LINCSKD_33816	MTOR		MCF7.311	96 h		0.356419	3.07139e-35	978
LINCSKD_33710	MTOR		HT29.311	96 h		0.289951	5.71664e-25	978
LINCSKD_33821	PIK3CA		MCF7.311	96 h		0.270321	2.07222e-22	978
LINCSKD_33445	MTOR		A375.311	96 h		0.260006	3.80161e-21	978
LINCSKD_33657	MTOR		HELA.311	96 h		0.251621	3.6872e-20	978
LINCSKD_33604	MTOR		HA1E.311	96 h		0.240315	6.93011e-19	978
LINCSKD_19622	MTOR	CGS001-2475	HT29	96 h	1	0.236824	1.66437e-18	978
LINCSKD_33551	MTOR		HA1E.101	96 h		0.222528	5.20782e-17	978
LINCSKD_33450	PIK3CA		A375.311	96 h		0.220925	7.55305e-17	978
LINCSKD_33662	PIK3CA		HELA.311	96 h		0.219224	1.11709e-16	978
LINCSKD_33922	MTOR		PC3.311	96 h		0.21634	2.15338e-16	978
LINCSKD_33980	PIK3CA		YAPC.311	96 h		0.216093	2.27656e-16	978
LINCSKD_33783	AKT1		MCF7.311	96 h		0.214579	3.19961e-16	978
LINCSKD_33749	FN1		MCF7.101	96 h		0.212951	4.60142e-16	978
LINCSKD_18201	BRAP	CGS001-8315	HT29	96 h	1	0.21283	4.72627e-16	978
LINCSKD_33498	MTOR		A549.311	96 h		0.211846	5.87873e-16	978
LINCSKD_22488	CD46	CGS001-4179	MCF7	96 h	1	0.211694	6.07887e-16	978
LINCSKD_4783	GATA3	CGS001-2625	A549	96 h	1	0.209732	9.35576e-16	978
LINCSKD_23928	RARG	CGS001-5916	MCF7	96 h	1	0.207065	1.67003e-15	978
LINCSKD_33769	PLXNA1		MCF7.101	96 h		0.206713	1.80148e-15	978
LINCSKD_9662	JAK1	CGS001-3716	HA1E	96 h	1	0.205951	2.12238e-15	978
LINCSKD_21666	MALT1	CGS001-10892	MCF7	144 h	0	0.205923	2.13502e-15	978
LINCSKD_33506	PTP4A1		A549.311	96 h		0.204246	3.05466e-15	978
LINCSKD_28482	QPCT	CGS001-25797	PC3	96 h	1	0.203154	3.85046e-15	978
LINCSKD_22157	ZAP70	CGS001-7535	MCF7	144 h	0	0.20256	4.36573e-15	978
LINCSKD_27985	MTOR	CGS001-2475	PC3	96 h	1	0.2007	6.4502e-15	978
LINCSKD_27638	IGF1R	CGS001-3480	PC3	96 h	1	0.20044	6.80973e-15	978
LINCSKD_14335	KIF13B	CGS001-23303	HEKTE	96 h	1	0.199614	8.08716e-15	978
LINCSKD_33771	PTP4A1		MCF7.101	96 h		0.199278	8.67125e-15	978
LINCSKD_22904	GCA	CGS001-25801	MCF7	96 h	1	0.196942	1.40311e-14	978
LINCSKD_33812	KRAS		MCF7.311	96 h		0.19561	1.84161e-14	978
LINCSKD_23347	MAPK14	CGS001-1432	MCF7	96 h	1	0.193697	2.71214e-14	978
LINCSKD_33487	HDAC3		A549.311	96 h		0.192803	3.2457e-14	978
LINCSKD_4233	CHEK2	CGS001-11200	A549	96 h	1	0.192637	3.35542e-14	978
LINCSKD_22759	ERBB4	CGS001-2066	MCF7	96 h	1	0.191068	4.58756e-14	978
LINCSKD_33770	PPP2R2C		MCF7.101	96 h		0.191053	4.60149e-14	978
LINCSKD_7075	WHSC1	CGS001-7468	A549	96 h	1	0.190734	4.90199e-14	978
LINCSKD_33754	INSM2		MCF7.101	96 h		0.189391	6.39077e-14	978
LINCSKD_21772	PANK2	CGS001-80025	MCF7	144 h	0	0.189367	6.41999e-14	978
LINCSKD_5985	PMS1	CGS001-5378	A549	96 h	1	0.189246	6.57532e-14	978
LINCSKD_27709	ITGA4	CGS001-3676	PC3	96 h	1	0.189081	6.79205e-14	978
LINCSKD_13702	SNCA	CGS001-6622	HCC515	96 h	1	0.188825	7.1422e-14	978
LINCSKD_25116	MARK4	CGS001-57787	NPC	96 h	1	0.188473	7.65179e-14	978
LINCSKD_25020	IKBKE	CGS001-9641	NPC	96 h	1	0.188433	7.71178e-14	978
LINCSKD_22535	CHEK2	CGS001-11200	MCF7	96 h	1	0.18833	7.86814e-14	978
LINCSKD_23504	NDUFS4	CGS001-4724	MCF7	96 h	1	0.188005	8.38476e-14	978
LINCSKD_28480	QARS	CGS001-5859	PC3	96 h	1	0.18795	8.47602e-14	978
LINCSKD_15558	GADD45A	CGS001-1647	HEPG2	96 h	1	0.187733	8.84229e-14	978
LINCSKD_8038	WASF3	CGS001-10810	ASC	96 h	1	0.187674	8.94437e-14	978
LINCSKD_6971	UBAP2L	CGS001-9898	A549	96 h	1	0.187414	9.40916e-14	978
LINCSKD_2437	PPARG	CGS001-5468	A375	96 h	1	0.187282	9.65291e-14	978
LINCSKD_33762	MAST4		MCF7.101	96 h		0.187057	1.00855e-13	978
LINCSKD_27765	KLF2	CGS001-10365	PC3	96 h	1	0.186691	1.08266e-13	978
LINCSKD_33869	MTOR		PC3.101	96 h		0.185382	1.39423e-13	978
LINCSKD_23959	RET	CGS001-5979	MCF7	96 h	1	0.184867	1.53926e-13	978
LINCSKD_15567	GAPDH	CGS001-2597	HEPG2	96 h	1	0.183672	1.9347e-13	978
LINCSKD_33503	PIK3CA		A549.311	96 h		0.183315	2.07096e-13	978
LINCSKD_22076	TP53BP1	CGS001-7158	MCF7	144 h	0	0.183202	2.11576e-13	978
LINCSKD_1098	FRAT1	CGS001-10023	A375	96 h	1	0.183002	2.19782e-13	978
LINCSKD_14591	ADCY9	CGS001-115	HEPG2	96 h	1	0.182564	2.38815e-13	978
LINCSKD_19429	LMNA	CGS001-4000	HT29	96 h	1	0.181995	2.6599e-13	978
LINCSKD_23715	PIK3CA	CGS001-5290	MCF7	96 h	1	0.181775	2.77273e-13	978
LINCSKD_28653	SERPINA6	CGS001-866	PC3	96 h	1	0.181403	2.97412e-13	978
LINCSKD_33715	PIK3CA		HT29.311	96 h		0.18132	3.02068e-13	978
LINCSKD_28809	SRPK1	CGS001-6732	PC3	96 h	1	0.181223	3.07664e-13	978
LINCSKD_26689	APOBEC3H	CGS001-164668	PC3	96 h	1	0.181037	3.1857e-13	978
LINCSKD_19020	GPX3	CGS001-2878	HT29	96 h	1	0.180913	3.26102e-13	978
LINCSKD_34427	MTOR	CGS001-2475	MCF7	144 h	0	0.180721	3.38089e-13	978
LINCSKD_2192	OTUD7A	CGS001-161725	A375	96 h	1	0.180383	3.60169e-13	978
LINCSKD_18397	CHEK2	CGS001-11200	HT29	96 h	1	0.180326	3.6406e-13	978
LINCSKD_6889	TP53RK	CGS001-112858	A549	96 h	1	0.178981	4.6781e-13	978
LINCSKD_33975	MTOR		YAPC.311	96 h		0.178912	4.7379e-13	978
LINCSKD_24013	RPTOR	CGS001-57521	MCF7	96 h	1	0.178696	4.93193e-13	978
LINCSKD_33737	CDH1		MCF7.101	96 h		0.177953	5.65916e-13	978
LINCSKD_33786	AXL		MCF7.311	96 h		0.17786	5.7568e-13	978
LINCSKD_25394	SLC35A1	CGS001-10559	NPC	96 h	1	0.177705	5.9235e-13	978
LINCSKD_33501	NF1		A549.311	96 h		0.177375	6.29567e-13	978
LINCSKD_6728	TAF15	CGS001-8148	A549	96 h	1	0.177123	6.5939e-13	978
LINCSKD_24976	H2AFV	CGS001-94239	NPC	96 h	1	0.176357	7.58818e-13	978
LINCSKD_23941	RBCK1	CGS001-10616	MCF7	96 h	1	0.176288	7.68465e-13	978
LINCSKD_20351	RPS6KA1	CGS001-6195	HT29	96 h	1	0.176225	7.7738e-13	978
LINCSKD_22829	FGFRL1	CGS001-53834	MCF7	96 h	1	0.176104	7.94725e-13	978
LINCSKD_33780	TP53		MCF7.101	96 h		0.175897	8.25421e-13	978
LINCSKD_7775	PKIG	CGS001-11142	ASC	96 h	1	0.175664	8.61201e-13	978
LINCSKD_27878	MAPKAP1	CGS001-79109	PC3	96 h	1	0.17559	8.7296e-13	978
LINCSKD_25589	ZGPAT	CGS001-84619	NPC	96 h	1	0.175213	9.34982e-13	978
LINCSKD_26794	BCAR1	CGS001-9564	PC3	96 h	1	0.174694	1.0272e-12	978
LINCSKD_24069	SETD7	CGS001-80854	MCF7	96 h	1	0.174457	1.07232e-12	978
LINCSKD_10866	SCYL3	CGS001-57147	HA1E	96 h	1	0.174287	1.10575e-12	978
LINCSKD_23448	MTOR	CGS001-2475	MCF7	96 h	1	0.173731	1.22269e-12	978
LINCSKD_3574	ZNF365	CGS001-22891	A375	96 h	1	0.173227	1.3387e-12	978
LINCSKD_21864	PTPN12	CGS001-5782	MCF7	144 h	0	0.17284	1.43514e-12	978
LINCSKD_15223	DDX49	CGS001-54555	HEPG2	96 h	1	0.172689	1.47441e-12	978
LINCSKD_29521	KIAA0922	CGS001-23240	SKL	96 h	1	0.172656	1.48323e-12	978
LINCSKD_24736	MCUR1	CGS001-63933	NPC	96 h	1	0.172641	1.48717e-12	978
LINCSKD_248	ATG7	CGS001-10533	A375	96 h	1	0.172579	1.50386e-12	978
LINCSKD_17320	STIL	CGS001-6491	HEPG2	96 h	1	0.172464	1.53501e-12	978
LINCSKD_1735	LHX9	CGS001-56956	A375	96 h	1	0.172449	1.53928e-12	978
LINCSKD_25119	MBNL2	CGS001-10150	NPC	96 h	1	0.172162	1.62019e-12	978
LINCSKD_34596	RPTOR	CGS001-57521	MCF7	144 h	0	0.172071	1.6466e-12	978
LINCSKD_14573	ACSL1	CGS001-2180	HEPG2	96 h	1	0.171772	1.73685e-12	978
LINCSKD_16326	NADSYN1	CGS001-55191	HEPG2	96 h	1	0.171615	1.78615e-12	978
LINCSKD_6804	THADA	CGS001-63892	A549	96 h	1	0.171331	1.87867e-12	978
LINCSKD_26754	ATP5B	CGS001-506	PC3	96 h	1	0.171276	1.89714e-12	978
LINCSKD_30871	FAT1	CGS001-2195	VCAP	120 h	0	0.171185	1.92807e-12	978
LINCSKD_3553	ZNF232	CGS001-7775	A375	96 h	1	0.170877	2.03651e-12	978
LINCSKD_5849	PCMT1	CGS001-5110	A549	96 h	1	0.170738	2.0874e-12	978
LINCSKD_24006	RPS6KA1	CGS001-6195	MCF7	96 h	1	0.170695	2.10313e-12	978
LINCSKD_33718	PTP4A1		HT29.311	96 h		0.170313	2.25044e-12	978
LINCSKD_19499	MAPKAP1	CGS001-79109	HT29	96 h	1	0.170092	2.33976e-12	978
LINCSKD_31327	IL1R1	CGS001-3554	VCAP	120 h	0	0.16931	2.68498e-12	978
LINCSKD_28922	TLE2	CGS001-7089	PC3	96 h	1	0.169253	2.71212e-12	978
LINCSKD_21717	NCAPD2	CGS001-9918	MCF7	144 h	0	0.169169	2.75236e-12	978
LINCSKD_32855	SUPT3H	CGS001-8464	VCAP	120 h	0	0.168991	2.84002e-12	978
LINCSKD_4028	BNIP3	CGS001-664	A549	96 h	1	0.168724	2.97598e-12	978
LINCSKD_26617	AFF4	CGS001-27125	PC3	96 h	1	0.168475	3.10821e-12	978
LINCSKD_34566	RB1	CGS001-5925	MCF7	144 h	0	0.168231	3.24361e-12	978
LINCSKD_28264	PIAS1	CGS001-8554	PC3	96 h	1	0.167844	3.46999e-12	978
LINCSKD_33705	KIT		HT29.311	96 h		0.16769	3.56412e-12	978
LINCSKD_2791	S100P	CGS001-6286	A375	96 h	1	0.167158	3.90941e-12	978
LINCSKD_10360	PI4K2B	CGS001-55300	HA1E	96 h	1	0.167152	3.9138e-12	978
LINCSKD_7901	SMARCD2	CGS001-6603	ASC	96 h	1	0.16715	3.91485e-12	978
LINCSKD_3157	TCF12	CGS001-6938	A375	96 h	1	0.166948	4.0546e-12	978
LINCSKD_23138	IGF1R	CGS001-3480	MCF7	96 h	1	0.166749	4.1963e-12	978
LINCSKD_27021	CPS1	CGS001-1373	PC3	96 h	1	0.166633	4.28171e-12	978
LINCSKD_531	CDKN1A	CGS001-1026	A375	96 h	1	0.166612	4.29701e-12	978
LINCSKD_5073	HSD17B2	CGS001-3294	A549	96 h	1	0.166553	4.34151e-12	978
LINCSKD_28881	TBL3	CGS001-10607	PC3	96 h	1	0.166349	4.49707e-12	978
LINCSKD_17119	SF1	CGS001-7536	HEPG2	96 h	1	0.166263	4.56402e-12	978
LINCSKD_3320	TSC22D1	CGS001-8848	A375	96 h	1	0.166249	4.57492e-12	978
LINCSKD_19015	GPRC5B	CGS001-51704	HT29	96 h	1	0.166187	4.6239e-12	978
LINCSKD_23384	MECOM	CGS001-2122	MCF7	96 h	1	0.166135	4.66607e-12	978
LINCSKD_14398	PASD1	CGS001-139135	HEKTE	96 h	1	0.166106	4.68925e-12	978
LINCSKD_33451	PLXNA1		A375.311	96 h		0.166032	4.74951e-12	978
LINCSKD_33747	EXO1		MCF7.101	96 h		0.166025	4.75482e-12	978
LINCSKD_21691	MICALL1	CGS001-85377	MCF7	144 h	0	0.165926	4.83713e-12	978
LINCSKD_36476	CDCA4	CGS001-55038	PC3	96 h	1	-0.165187	5.49158e-12	978
LINCSKD_33804	HDAC2		MCF7.311	96 h		0.16518	5.49822e-12	978
LINCSKD_11353	TRAF7	CGS001-84231	HA1E	96 h	1	0.165133	5.54293e-12	978
LINCSKD_17836	ZNF611	CGS001-81856	HEPG2	96 h	1	0.165018	5.65353e-12	978
LINCSKD_32427	RBBP4	CGS001-5928	VCAP	120 h	0	0.165013	5.65745e-12	978
LINCSKD_33017	TPD52L3	CGS001-89882	VCAP	120 h	0	0.164755	5.91356e-12	978
LINCSKD_16156	MAP2K1	CGS001-5604	HEPG2	96 h	1	0.1647	5.96932e-12	978
LINCSKD_18666	EIF2AK3	CGS001-9451	HT29	96 h	1	0.164599	6.07326e-12	978
LINCSKD_33824	PTP4A1		MCF7.311	96 h		0.164231	6.46641e-12	978
LINCSKD_15052	CHCHD7	CGS001-79145	HEPG2	96 h	1	0.164201	6.49999e-12	978
LINCSKD_10959	SLC25A46	CGS001-91137	HA1E	96 h	1	0.164103	6.60887e-12	978
LINCSKD_23975	RHOD	CGS001-29984	MCF7	96 h	1	0.163797	6.96274e-12	978
LINCSKD_11410	TXNIP	CGS001-10628	HA1E	96 h	1	0.163642	7.14812e-12	978
LINCSKD_27873	MAPK13	CGS001-5603	PC3	96 h	1	0.163569	7.23721e-12	978
LINCSKD_23220	KARS	CGS001-3735	MCF7	96 h	1	0.163352	7.50909e-12	978
LINCSKD_9943	NIFK	CGS001-84365	HA1E	96 h	1	0.163279	7.60202e-12	978
LINCSKD_19677	NDUFA8	CGS001-4702	HT29	96 h	1	0.163203	7.70022e-12	978
LINCSKD_7550	GMNN	CGS001-51053	ASC	96 h	1	0.162996	7.97496e-12	978
LINCSKD_19548	MEF2C	CGS001-4208	HT29	96 h	1	0.162803	8.2398e-12	978
LINCSKD_15597	GGCX	CGS001-2677	HEPG2	96 h	1	0.162643	8.46546e-12	978
LINCSKD_27533	HES5	CGS001-388585	PC3	96 h	1	0.162473	8.71202e-12	978
LINCSKD_28012	NADSYN1	CGS001-55191	PC3	96 h	1	0.162311	8.9524e-12	978
LINCSKD_24436	USP9X	CGS001-8239	MCF7	96 h	1	0.162253	9.04015e-12	978
LINCSKD_13127	NSF	CGS001-4905	HCC515	96 h	1	0.162066	9.33025e-12	978
LINCSKD_27595	HPGD	CGS001-3248	PC3	96 h	1	0.161857	9.66368e-12	978
LINCSKD_14225	CPS1	CGS001-1373	HEKTE	96 h	1	0.161469	1.03138e-11	978
LINCSKD_16229	MET	CGS001-4233	HEPG2	96 h	1	0.161364	1.04972e-11	978
LINCSKD_21669	MAN2B1	CGS001-4125	MCF7	144 h	0	0.161349	1.05237e-11	978
LINCSKD_13893	TP53RK	CGS001-112858	HCC515	96 h	1	0.161177	1.08312e-11	978
LINCSKD_22973	SLC52A2	CGS001-79581	MCF7	96 h	1	0.161079	1.10099e-11	978
LINCSKD_26903	CCND3	CGS001-896	PC3	96 h	1	0.160804	1.15261e-11	978
LINCSKD_4086	CAMSAP2	CGS001-23271	A549	96 h	1	0.160433	1.22626e-11	978
LINCSKD_22975	GPR179	CGS001-440435	MCF7	96 h	1	0.160416	1.22968e-11	978
LINCSKD_20516	SLC9A1	CGS001-6548	HT29	96 h	1	0.160391	1.23488e-11	978
LINCSKD_7370	BZW2	CGS001-28969	ASC	96 h	1	0.160382	1.23674e-11	978
LINCSKD_12623	HMGB4	CGS001-127540	HCC515	96 h	1	0.160338	1.24575e-11	978
LINCSKD_28201	PCK1	CGS001-5105	PC3	96 h	1	0.160066	1.30353e-11	978
LINCSKD_25203	PAF1	CGS001-54623	NPC	96 h	1	-0.159811	1.35987e-11	978
LINCSKD_23601	OR52B2	CGS001-255725	MCF7	96 h	1	0.159693	1.38674e-11	978
LINCSKD_22406	BNIP3	CGS001-664	MCF7	96 h	1	0.159646	1.3975e-11	978
LINCSKD_20049	POLR3F	CGS001-10621	HT29	96 h	1	0.159511	1.42913e-11	978
LINCSKD_18577	DHDDS	CGS001-79947	HT29	96 h	1	0.159509	1.42952e-11	978
LINCSKD_21340	COG4	CGS001-25839	MCF7	144 h	0	-0.159291	1.48206e-11	978
LINCSKD_17875	AARS	CGS001-16	HT29	96 h	1	0.159251	1.49199e-11	978
LINCSKD_14752	ATF5	CGS001-22809	HEPG2	96 h	1	0.159182	1.50895e-11	978
LINCSKD_13189	PARP2	CGS001-10038	HCC515	96 h	1	0.159101	1.52942e-11	978
LINCSKD_33493	KIT		A549.311	96 h		0.159031	1.54722e-11	978
LINCSKD_24112	SLC25A15	CGS001-10166	MCF7	96 h	1	0.158998	1.55556e-11	978
LINCSKD_20166	PSMD4	CGS001-5710	HT29	96 h	1	-0.158991	1.55753e-11	978
LINCSKD_19430	LMNB2	CGS001-84823	HT29	96 h	1	0.158884	1.5851e-11	978
LINCSKD_32255	PPP3CB	CGS001-5532	VCAP	120 h	0	0.158821	1.60162e-11	978
LINCSKD_21649	LPGAT1	CGS001-9926	MCF7	144 h	0	0.158689	1.63704e-11	978
LINCSKD_23714	PIK3C3	CGS001-5289	MCF7	96 h	1	0.15856	1.672e-11	978
LINCSKD_738	DDAH2	CGS001-23564	A375	96 h	1	0.158547	1.67579e-11	978
LINCSKD_18957	GNG4	CGS001-2786	HT29	96 h	1	0.158347	1.73163e-11	978
LINCSKD_32663	SLC25A22	CGS001-79751	VCAP	120 h	0	0.158339	1.73393e-11	978
LINCSKD_32323	PSAT1	CGS001-29968	VCAP	120 h	0	0.158301	1.74487e-11	978
LINCSKD_19851	PAH	CGS001-5053	HT29	96 h	1	0.158261	1.75624e-11	978
LINCSKD_22338	ATOX1	CGS001-475	MCF7	96 h	1	0.158113	1.79972e-11	978
LINCSKD_33651	KEAP1		HELA.311	96 h		-0.15792	1.85743e-11	978
LINCSKD_2908	SLC25A28	CGS001-81894	A375	96 h	1	0.157907	1.86132e-11	978
LINCSKD_28879	TBC1D9B	CGS001-23061	PC3	96 h	1	0.157834	1.88397e-11	978
LINCSKD_17411	TCF7L2	CGS001-6934	HEPG2	96 h	1	0.157739	1.91329e-11	978
LINCSKD_2007	NASP	CGS001-4678	A375	96 h	1	0.157604	1.95605e-11	978
LINCSKD_8174	AK4	CGS001-205	HA1E	96 h	1	0.157552	1.97297e-11	978
LINCSKD_14193	BMPR1B	CGS001-658	HEKTE	96 h	1	0.15745	2.00606e-11	978
LINCSKD_12909	MAST4	CGS001-375449	HCC515	96 h	1	0.157403	2.0214e-11	978
LINCSKD_28098	NR1H4	CGS001-9971	PC3	96 h	1	0.157381	2.02869e-11	978
LINCSKD_5093	HUS1	CGS001-3364	A549	96 h	1	0.157254	2.07146e-11	978
LINCSKD_2387	PLXNA2	CGS001-5362	A375	96 h	1	0.157166	2.10122e-11	978
LINCSKD_17972	AKT2	CGS001-208	HT29	96 h	1	0.157127	2.11478e-11	978
LINCSKD_5708	NR1D2	CGS001-9975	A549	96 h	1	0.156894	2.19673e-11	978
LINCSKD_15476	FECH	CGS001-2235	HEPG2	96 h	1	0.156806	2.22822e-11	978
LINCSKD_17261	SOX5	CGS001-6660	HEPG2	96 h	1	0.156727	2.25708e-11	978
LINCSKD_23633	PAM	CGS001-5066	MCF7	96 h	1	0.156643	2.28811e-11	978
LINCSKD_33691	EGFR		HT29.311	96 h		0.156584	2.31011e-11	978
LINCSKD_27881	MAST4	CGS001-375449	PC3	96 h	1	0.156539	2.32724e-11	978
LINCSKD_16758	PPP2R3A	CGS001-5523	HEPG2	96 h	1	0.156459	2.35758e-11	978
LINCSKD_14934	CASP2	CGS001-835	HEPG2	96 h	1	0.156365	2.39402e-11	978
LINCSKD_4602	ERO1L	CGS001-30001	A549	96 h	1	0.156348	2.40075e-11	978
LINCSKD_20359	RPTOR	CGS001-57521	HT29	96 h	1	0.156343	2.40252e-11	978
LINCSKD_15962	IRGM	CGS001-345611	HEPG2	96 h	1	0.156297	2.42045e-11	978
LINCSKD_33485	HDAC1		A549.311	96 h		0.156296	2.42095e-11	978
LINCSKD_29523	KIF1BP	CGS001-26128	SKL	96 h	1	0.156177	2.46817e-11	978
LINCSKD_17219	SMC1A	CGS001-8243	HEPG2	96 h	1	0.155973	2.55125e-11	978
LINCSKD_5474	MED7	CGS001-9443	A549	96 h	1	0.155941	2.56427e-11	978
LINCSKD_17102	MSRB1	CGS001-51734	HEPG2	96 h	1	0.155902	2.58074e-11	978
LINCSKD_10378	PIK3R1	CGS001-5295	HA1E	96 h	1	0.15589	2.58553e-11	978
LINCSKD_22369	B4GALNT1	CGS001-2583	MCF7	96 h	1	0.155479	2.76338e-11	978
LINCSKD_33833	TP53		MCF7.311	96 h		0.155445	2.77862e-11	978
LINCSKD_33589	FASN		HA1E.311	96 h		0.155429	2.7859e-11	978
LINCSKD_19354	CEP162	CGS001-22832	HT29	96 h	1	0.155403	2.79757e-11	978
LINCSKD_23339	MAP2K4	CGS001-6416	MCF7	96 h	1	0.155352	2.82035e-11	978
LINCSKD_23487	NDUFA8	CGS001-4702	MCF7	96 h	1	0.155311	2.83923e-11	978
LINCSKD_33777	TGFBR2		MCF7.101	96 h		0.155227	2.87812e-11	978
LINCSKD_18850	FOXP4	CGS001-116113	HT29	96 h	1	0.155181	2.89935e-11	978
LINCSKD_5558	MTOR	CGS001-2475	A549	96 h	1	0.155176	2.90183e-11	978
LINCSKD_14870	BRD3	CGS001-8019	HEPG2	96 h	1	0.155128	2.92425e-11	978
LINCSKD_3857	ARF1	CGS001-375	A549	96 h	1	0.155117	2.92925e-11	978
LINCSKD_7403	CHAC1	CGS001-79094	ASC	96 h	1	0.155085	2.94448e-11	978
LINCSKD_17338	STX4	CGS001-6810	HEPG2	96 h	1	0.154979	2.9952e-11	978
LINCSKD_26908	CCNG2	CGS001-901	PC3	96 h	1	0.154917	3.0253e-11	978
LINCSKD_33591	HDAC1		HA1E.311	96 h		0.154879	3.04386e-11	978
LINCSKD_6315	RNASET2	CGS001-8635	A549	96 h	1	0.154833	3.06651e-11	978
LINCSKD_16634	PIGB	CGS001-9488	HEPG2	96 h	1	0.154778	3.09365e-11	978
LINCSKD_12610	HLA-A	CGS001-3105	HCC515	96 h	1	0.154726	3.11981e-11	978
LINCSKD_22794	FAAH	CGS001-2166	MCF7	96 h	1	0.154721	3.12233e-11	978
LINCSKD_33765	MYC		MCF7.101	96 h		0.154687	3.13948e-11	978
LINCSKD_16763	PPP3CA	CGS001-5530	HEPG2	96 h	1	0.154625	3.17059e-11	978
LINCSKD_25062	KIAA0922	CGS001-23240	NPC	96 h	1	0.154505	3.23215e-11	978
LINCSKD_7532	FHL2	CGS001-2274	ASC	96 h	1	0.154356	3.31078e-11	978
LINCSKD_24532	ZNF354B	CGS001-117608	MCF7	96 h	1	0.154312	3.33395e-11	978
LINCSKD_31171	HDAC8	CGS001-55869	VCAP	120 h	0	0.154286	3.34817e-11	978
LINCSKD_11020	SMYD3	CGS001-64754	HA1E	96 h	1	0.154206	3.39116e-11	978
LINCSKD_17982	ALDH3A1	CGS001-218	HT29	96 h	1	0.154194	3.39787e-11	978
LINCSKD_6614	SP3	CGS001-6670	A549	96 h	1	0.154165	3.41339e-11	978
LINCSKD_4455	DNA2	CGS001-1763	A549	96 h	1	0.154152	3.42067e-11	978
LINCSKD_25761	ASL	CGS001-435	PC3	144 h	0	0.154148	3.42275e-11	978
LINCSKD_24343	TP53RK	CGS001-112858	MCF7	96 h	1	0.154123	3.4366e-11	978
LINCSKD_15882	IGF1R	CGS001-3480	HEPG2	96 h	1	0.154053	3.47523e-11	978
LINCSKD_31462	KLHL21	CGS001-9903	VCAP	120 h	0	0.153943	3.53689e-11	978

## Sheet: LINCS Overexpression Sigs
SignatureId	TargetGene	CGSID	CellLine	Time	is_exemplar	Concordance	pValue	nGenes
LINCSOE_1128	ZFP36L1	ccsbBroad304_00175	A375	96 h	1	0.237723	1.3284e-18	978
LINCSOE_14363	GADD45A	ccsbBroad304_00430	HT29	96 h	1	-0.194687	2.22104e-14	978
LINCSOE_14835	GADD45B	ccsbBroad304_01054	HT29	96 h	1	-0.184859	1.54179e-13	978
LINCSOE_16098	IGFBP5	ccsbBroad304_00838	MCF7	96 h	1	0.184511	1.64811e-13	978
LINCSOE_626	ASAH1	ccsbBroad304_05856	A375	96 h	1	0.181222	3.07716e-13	978
LINCSOE_2732	RAB4A	ccsbBroad304_01360	A375	72 h	0	0.176723	7.09579e-13	978
LINCSOE_14887	HCAR1	ccsbBroad304_03005	HT29	96 h	1	-0.16986	2.4376e-12	978
LINCSOE_14390	HOXB13	ccsbBroad304_02451	HT29	96 h	1	-0.169781	2.47166e-12	978
LINCSOE_2741	TIMP2	ccsbBroad304_01672	A375	72 h	0	0.166718	4.2192e-12	978
LINCSOE_2872	SQRDL	ccsbBroad304_08775	A375	72 h	0	0.166072	4.71688e-12	978
LINCSOE_12774	CSK	ccsbBroad304_00376	HEPG2	96 h	1	0.164168	6.53603e-12	978
LINCSOE_419	PC	ccsbBroad304_01147	A375	96 h	1	0.163518	7.30045e-12	978
LINCSOE_5264	SLC38A2	ccsbBroad304_03413	HA1E	96 h	1	0.162114	9.25518e-12	978
LINCSOE_18336	ZFP36L1	ccsbBroad304_00175	PC3	96 h	1	0.158313	1.74148e-11	978
LINCSOE_13018	IGF2	ccsbBroad304_00836	HT29	96 h	1	-0.155191	2.89462e-11	978
LINCSOE_2991	RAB4A	ccsbBroad304_01360	A375	96 h	1	0.15386	3.58414e-11	978
LINCSOE_14435	TIRAP	ccsbBroad304_09396	HT29	96 h	1	-0.153843	3.59417e-11	978

## Sheet: LINCS CP Signatures
SignatureId	Perturbagen	GeneTargets	Concentration	CellLine	Time	is_exemplar	Concordance	pValue	nGenes
LINCSCP_137891	Everolimus	FKBP1A|MTOR	0.04uM	MCF7	24h		0.319918	7.22207e-30	978
LINCSCP_141783	SCHEMBL6851809	MTOR	0.12uM	MCF7	24h		0.315187	3.74193e-29	978
LINCSCP_137889	Everolimus	FKBP1A|MTOR	0.37uM	MCF7	24h		0.314463	4.80237e-29	978
LINCSCP_141782	SCHEMBL6851809	MTOR	0.37uM	MCF7	24h		0.300157	5.74423e-27	978
LINCSCP_38560	Sirolimus	FKBP1A|MTOR	3.33uM	MCF7	24h	0	0.295942	2.23686e-26	978
LINCSCP_143289	AZD2014	MTOR	0.12uM	MCF7	24h		0.293372	5.06795e-26	978
LINCSCP_142236	GDC-0068		3.33uM	MCF7	24h		0.293203	5.3456e-26	978
LINCSCP_250729	Sirolimus	FKBP1A|MTOR	0.1uM	MCF7	24h	0	0.276079	1.0045e-23	978
LINCSCP_142237	GDC-0068		1.11uM	MCF7	24h		0.274406	1.64336e-23	978
LINCSCP_32778	sirolimus	FKBP1A|MTOR	10uM	MCF7	6h	0	0.27096	4.48098e-23	978
LINCSCP_143133	Sirolimus	FKBP1A|MTOR	0.12uM	MCF7	24h		0.27075	4.76033e-23	978
LINCSCP_137886	Everolimus	FKBP1A|MTOR	10uM	MCF7	24h		0.268486	9.1247e-23	978
LINCSCP_30707	Artesunate		10uM	MCF7	6h	0	0.265819	1.94835e-22	978
LINCSCP_137887	Everolimus	FKBP1A|MTOR	3.33uM	MCF7	24h		0.265758	1.98234e-22	978
LINCSCP_239950	SCHEMBL15556278	DDR1	10uM	MCF7	24h	0	0.265569	2.09101e-22	978
LINCSCP_137888	Everolimus	FKBP1A|MTOR	1.11uM	MCF7	24h		0.262059	5.59607e-22	978
LINCSCP_140201	AS-605240	PIK3CG	10uM	MCF7	24h		0.261136	7.2314e-22	978
LINCSCP_35883	Sirolimus	FKBP1A|MTOR	0.001uM	MCF7	24h	0	0.259145	1.25277e-21	978
LINCSCP_136041	Ridaforolimus (Deforolimus, MK-8669)	MTOR	3.33uM	MCF7	24h		0.257736	1.84312e-21	978
LINCSCP_141781	SCHEMBL6851809	MTOR	1.11uM	MCF7	24h		0.257627	1.89882e-21	978
LINCSCP_240170	SCHEMBL15556278	DDR1	10uM	MCF7	6h	1	0.257229	2.11707e-21	978
LINCSCP_137890	Everolimus	FKBP1A|MTOR	0.12uM	MCF7	24h		0.257122	2.17969e-21	978
LINCSCP_143134	Sirolimus	FKBP1A|MTOR	0.04uM	MCF7	24h		0.255628	3.27008e-21	978
LINCSCP_136040	Ridaforolimus (Deforolimus, MK-8669)	MTOR	10uM	MCF7	24h		0.25455	4.37588e-21	978
LINCSCP_129624	MLN-0128	MTOR	0.04uM	JURKAT	24h		0.254287	4.69623e-21	978
LINCSCP_101306	PI 3-K/mTOR Inhibitor III, PKI-179	MTOR|PIK3CA	0.37uM	HELA	24h		0.251748	9.26771e-21	978
LINCSCP_30433	SCHEMBL6851809	MTOR	10uM	MCF7	24h	1	0.250959	1.14275e-20	978
LINCSCP_143130	Sirolimus	FKBP1A|MTOR	3.33uM	MCF7	24h		0.247748	2.66298e-20	978
LINCSCP_30104	Radicicol		10uM	MCF7	24h	1	-0.244814	5.70653e-20	978
LINCSCP_136674	Temsirolimus (CCI-779, NSC 683864)	MTOR	0.04uM	MCF7	24h		0.244778	5.76057e-20	978
LINCSCP_25436	IN1549		10uM	HT29	24h	0	0.244732	5.82944e-20	978
LINCSCP_141779	SCHEMBL6851809	MTOR	10uM	MCF7	24h		0.244262	6.5802e-20	978
LINCSCP_143132	Sirolimus	FKBP1A|MTOR	0.37uM	MCF7	24h		0.244015	7.01179e-20	978
LINCSCP_142238	GDC-0068		0.37uM	MCF7	24h		0.242525	1.02718e-19	978
LINCSCP_38555	Sirolimus	FKBP1A|MTOR	0.04uM	MCF7	24h	0	0.241854	1.21889e-19	978
LINCSCP_119464	Ridaforolimus (Deforolimus, MK-8669)	MTOR	1.11uM	HT29	24h		0.241114	1.47161e-19	978
LINCSCP_136671	Temsirolimus (CCI-779, NSC 683864)	MTOR	1.11uM	MCF7	24h		0.241001	1.51419e-19	978
LINCSCP_25453	CT-200783		10uM	HT29	24h	1	-0.24019	1.85974e-19	978
LINCSCP_32645	AZ628	BRAF|RAF1	10uM	MCF7	6h	1	0.239708	2.09998e-19	978
LINCSCP_91654	Pictilisib	PIK3CA|PIK3CB|PIK3CD|PIK3CG|PIK3R1|PIK3R2|PIK3R3|PIK3R5	10uM	HA1E	24h		0.239173	2.403e-19	978
LINCSCP_30466	CT-200783		10uM	MCF7	24h	1	-0.239118	2.43656e-19	978
LINCSCP_134678	PI 3-K/mTOR Inhibitor III, PKI-179	MTOR|PIK3CA	0.12uM	MCF7	24h		0.239082	2.45889e-19	978
LINCSCP_236402	LY-294002	MTOR|PIK3CA|PIK3CB|PIK3CD|PIK3CG|PLK1|PRKDC	10uM	MCF7	6h	0	0.237412	3.73669e-19	978
LINCSCP_30451	IN1549		10uM	MCF7	24h	0	0.237379	3.76788e-19	978
LINCSCP_30757	Dactolisib	MTOR|PIK3CA|PIK3CB|PIK3CD|PIK3CG|PIK3R1|PIK3R2|PIK3R3|PIK3R5	0.5uM	MCF7	6h	0	0.236722	4.43799e-19	978
LINCSCP_141780	SCHEMBL6851809	MTOR	3.33uM	MCF7	24h		0.23547	6.0542e-19	978
LINCSCP_235647	Sirolimus	FKBP1A|MTOR	1uM	MCF7	6h	0	0.235104	6.62719e-19	978
LINCSCP_35884	Sirolimus	FKBP1A|MTOR	0.001uM	MCF7	24h	0	0.234394	7.89677e-19	978
LINCSCP_143288	AZD2014	MTOR	0.37uM	MCF7	24h		0.234277	8.12613e-19	978
LINCSCP_250833	Sirolimus	FKBP1A|MTOR	0.01uM	MCF7	6h	0	0.233918	8.87592e-19	978
LINCSCP_32358	ZSTK 474	PIK3CG	10uM	MCF7	6h	0	0.233604	9.58694e-19	978
LINCSCP_138394	PF-04691502	MTOR|PIK3CA|PIK3CB|PIK3CD|PIK3CG|PIK3R1|PIK3R2|PIK3R3|PIK3R5	0.12uM	MCF7	24h		0.233135	1.07551e-18	978
LINCSCP_137003	TORIN1	MTOR	0.04uM	MCF7	24h		0.233073	1.09209e-18	978
LINCSCP_133482	GSK 1059615	PIK3CA|PIK3CB|PIK3CD|PIK3CG	0.12uM	MCF7	24h		0.232181	1.35763e-18	978
LINCSCP_131924	GSK 1059615	PIK3CA|PIK3CB|PIK3CD|PIK3CG	1.11uM	MCF7	24h		0.231674	1.53603e-18	978
LINCSCP_101307	PI 3-K/mTOR Inhibitor III, PKI-179	MTOR|PIK3CA	0.12uM	HELA	24h		0.23147	1.61401e-18	978
LINCSCP_133272	Sirolimus	FKBP1A|MTOR	10uM	MCF7	24h		0.231287	1.6873e-18	978
LINCSCP_141784	SCHEMBL6851809	MTOR	0.04uM	MCF7	24h		0.231125	1.75486e-18	978
LINCSCP_132800	Sirolimus	FKBP1A|MTOR	0.37uM	MCF7	24h		0.231098	1.76672e-18	978
LINCSCP_38557	Sirolimus	FKBP1A|MTOR	0.37uM	MCF7	24h	0	0.230787	1.90505e-18	978
LINCSCP_136043	Ridaforolimus (Deforolimus, MK-8669)	MTOR	0.37uM	MCF7	24h		0.229813	2.41039e-18	978
LINCSCP_143129	Sirolimus	FKBP1A|MTOR	10uM	MCF7	24h		0.229549	2.56858e-18	978
LINCSCP_134192	GSK 1059615	PIK3CA|PIK3CB|PIK3CD|PIK3CG	0.04uM	MCF7	24h		0.228778	3.09112e-18	978
LINCSCP_36068	Sirolimus	FKBP1A|MTOR	0.1uM	MCF7	6h	0	0.228765	3.10044e-18	978
LINCSCP_132802	Sirolimus	FKBP1A|MTOR	0.04uM	MCF7	24h		0.227716	3.98536e-18	978
LINCSCP_250834	Sirolimus	FKBP1A|MTOR	0.01uM	MCF7	6h	0	0.227308	4.39196e-18	978
LINCSCP_30659	MLS000106215		100uM	MCF7	24h	1	0.225688	6.45047e-18	978
LINCSCP_136044	Ridaforolimus (Deforolimus, MK-8669)	MTOR	0.12uM	MCF7	24h		0.224806	7.94219e-18	978
LINCSCP_32714	AZD-6482	PIK3CA|PIK3CB|PIK3CD|PIK3CG|PIK3R1|PIK3R2|PIK3R3|PIK3R5	10uM	MCF7	6h	1	0.224647	8.24515e-18	978
LINCSCP_141659	XL-147	PIK3CA|PIK3CB|PIK3CD|PIK3CG|PIK3R1|PIK3R2|PIK3R3|PIK3R5	10uM	MCF7	24h		0.223595	1.05529e-17	978
LINCSCP_235592	Sirolimus	FKBP1A|MTOR	0.5uM	MCF7	24h	0	0.222984	1.21727e-17	978
LINCSCP_30832	TGX-115		100uM	MCF7	6h	0	0.222247	1.44521e-17	978
LINCSCP_109900	AZD2014	MTOR	3.33uM	HELA	24h		0.221678	1.64929e-17	978
LINCSCP_32744	WYE 354	MTOR	10uM	MCF7	6h	1	0.221417	1.7523e-17	978
LINCSCP_30833	AZD-2014	MTOR	10uM	MCF7	6h	0	0.220898	1.97587e-17	978
LINCSCP_133493	BRD-A25736793	MTOR	0.37uM	MCF7	24h		0.220305	2.26545e-17	978
LINCSCP_110401	AZD5363	AKT1|AKT2|AKT3	10uM	HELA	24h		0.220266	2.28601e-17	978
LINCSCP_96568	SCHEMBL6851809	MTOR	0.12uM	HA1E	24h		0.219992	2.43478e-17	978
LINCSCP_109901	AZD2014	MTOR	1.11uM	HELA	24h		0.219907	2.48248e-17	978
LINCSCP_90005	Dactolisib	MTOR|PIK3CA|PIK3CB|PIK3CD|PIK3CG|PIK3R1|PIK3R2|PIK3R3|PIK3R5	1.11uM	HA1E	24h		0.219432	2.7687e-17	978
LINCSCP_136607	GDC-0980 (RG7422)	MTOR|PIK3CA|PIK3CB|PIK3CD|PIK3CG|PIK3R1|PIK3R2|PIK3R3|PIK3R5	0.12uM	MCF7	24h		0.219323	2.83928e-17	978
LINCSCP_119462	Ridaforolimus (Deforolimus, MK-8669)	MTOR	10uM	HT29	24h		0.219283	2.8652e-17	978
LINCSCP_250730	Sirolimus	FKBP1A|MTOR	0.5uM	MCF7	24h	0	0.219178	2.93465e-17	978
LINCSCP_129518	PDK1 Inhibitor	PDPK1	10uM	JURKAT	24h		0.218917	3.11555e-17	978
LINCSCP_139580	UNII-CVL1685GPH		1.11uM	MCF7	24h		0.21873	3.25142e-17	978
LINCSCP_147938	GSK 1059615	PIK3CA|PIK3CB|PIK3CD|PIK3CG	0.37uM	NPC.CAS9	24h		0.218453	3.46386e-17	978
LINCSCP_106403	MLN-0128	MTOR	0.37uM	HELA	24h		0.217917	3.91488e-17	978
LINCSCP_143131	Sirolimus	FKBP1A|MTOR	1.11uM	MCF7	24h		0.217801	4.01921e-17	978
LINCSCP_142557	179324-69-7	ADRM1|PSMA1|PSMA2|PSMA3|PSMA4|PSMA5|PSMA6|PSMA7|PSMA8|PSMB1|PSMB10|PSMB11|PSMB2|PSMB3|PSMB4|PSMB5|PSMB6|PSMB7|PSMB8|PSMB9|PSMC1|PSMC2|PSMC3|PSMC4|PSMC5|PSMC6|PSMD1|PSMD11|PSMD12|PSMD13|PSMD14|PSMD2|PSMD3|PSMD4|PSMD6|PSMD7|PSMD8|SEM1	20uM	MCF7	24h		-0.217496	4.30756e-17	978
LINCSCP_36088	Dactolisib	MTOR|PIK3CA|PIK3CB|PIK3CD|PIK3CG|PIK3R1|PIK3R2|PIK3R3|PIK3R5	1uM	MCF7	6h	0	0.21728	4.52482e-17	978
LINCSCP_102170	Oprozomib (ONX 0912)		0.12uM	HELA	24h		-0.217114	4.69837e-17	978
LINCSCP_19573	PI-103	MTOR|PIK3CA|PIK3CB|PIK3CD|PIK3CG	10uM	HCC515	6h	0	0.217055	4.76177e-17	978
LINCSCP_96566	SCHEMBL6851809	MTOR	1.11uM	HA1E	24h		0.217033	4.78525e-17	978
LINCSCP_106401	MLN-0128	MTOR	3.33uM	HELA	24h		0.216813	5.02945e-17	978
LINCSCP_30711	SCHEMBL6851809	MTOR	10uM	MCF7	6h	0	0.216096	5.91452e-17	978
LINCSCP_32578	sirolimus	FKBP1A|MTOR	10uM	MCF7	24h	0	0.21533	7.0293e-17	978
LINCSCP_90862	Ridaforolimus (Deforolimus, MK-8669)	MTOR	1.11uM	HA1E	24h		0.214969	7.6227e-17	978
LINCSCP_135184	Dactolisib	MTOR|PIK3CA|PIK3CB|PIK3CD|PIK3CG|PIK3R1|PIK3R2|PIK3R3|PIK3R5	1.11uM	MCF7	24h		0.214131	9.19675e-17	978
LINCSCP_15395	AZD-8055	MTOR	10uM	HA1E	24h	1	0.214006	9.45771e-17	978
LINCSCP_15528	CHEMBL1242477	PIK3CA|PIK3CB|PIK3CD|PIK3CG	20uM	HA1E	6h	0	0.21398	9.51208e-17	978
LINCSCP_35888	Sirolimus	FKBP1A|MTOR	3uM	MCF7	24h	0	0.21395	9.57499e-17	978
LINCSCP_87643	GSK 1059615	PIK3CA|PIK3CB|PIK3CD|PIK3CG	1.11uM	HA1E	24h		0.21362	1.03084e-16	978
LINCSCP_132795	WYE 125132	MTOR	0.12uM	MCF7	24h		0.213266	1.1154e-16	978
LINCSCP_141107	AKT Inhibitor VIII	AKT1|AKT2	10uM	MCF7	24h		0.213146	1.14543e-16	978
LINCSCP_32705	Pictilisib	PIK3CA|PIK3CB|PIK3CD|PIK3CG|PIK3R1|PIK3R2|PIK3R3|PIK3R5	10uM	MCF7	6h	0	0.212506	1.32057e-16	978
LINCSCP_38559	Sirolimus	FKBP1A|MTOR	1.11uM	MCF7	24h	0	0.211637	1.60031e-16	978
LINCSCP_32281	Carbetocin	OXTR	10uM	MCF7	6h	1	0.211437	1.67258e-16	978
LINCSCP_88182	ZSTK 474	PIK3CG	3.33uM	HA1E	24h		0.211322	1.71548e-16	978
LINCSCP_90004	Dactolisib	MTOR|PIK3CA|PIK3CB|PIK3CD|PIK3CG|PIK3R1|PIK3R2|PIK3R3|PIK3R5	3.33uM	HA1E	24h		0.211242	1.74607e-16	978
LINCSCP_116446	Nilotinib	ABL1|BCR|KIT	3.33uM	HT29	24h		0.211198	1.76302e-16	978
LINCSCP_52587	Devazepide	CCKAR	10uM	SKB	24h	1	-0.211111	1.79719e-16	978
LINCSCP_174926	Sirolimus	FKBP1A|MTOR	0.37uM	YAPC	24h		0.210658	1.98539e-16	978
LINCSCP_103231	GDC-0980 (RG7422)	MTOR|PIK3CA|PIK3CB|PIK3CD|PIK3CG|PIK3R1|PIK3R2|PIK3R3|PIK3R5	3.33uM	HELA	24h		0.210264	2.16465e-16	978
LINCSCP_106404	MLN-0128	MTOR	0.12uM	HELA	24h		0.21012	2.23442e-16	978
LINCSCP_30883	MLS000106215		100uM	MCF7	6h	0	0.210002	2.29264e-16	978
LINCSCP_4695	CHEMBL1242477	PIK3CA|PIK3CB|PIK3CD|PIK3CG	20uM	A549	6h	1	0.209728	2.43419e-16	978
LINCSCP_91655	Pictilisib	PIK3CA|PIK3CB|PIK3CD|PIK3CG|PIK3R1|PIK3R2|PIK3R3|PIK3R5	3.33uM	HA1E	24h		0.209593	2.50757e-16	978
LINCSCP_91819	TORIN1	MTOR	0.37uM	HA1E	24h		0.209465	2.5783e-16	978
LINCSCP_93208	PF-04691502	MTOR|PIK3CA|PIK3CB|PIK3CD|PIK3CG|PIK3R1|PIK3R2|PIK3R3|PIK3R5	1.11uM	HA1E	24h		0.209231	2.71355e-16	978
LINCSCP_15214	IN1549		10uM	HA1E	24h	0	0.208675	3.06324e-16	978
LINCSCP_93209	PF-04691502	MTOR|PIK3CA|PIK3CB|PIK3CD|PIK3CG|PIK3R1|PIK3R2|PIK3R3|PIK3R5	0.37uM	HA1E	24h		0.208633	3.09117e-16	978
LINCSCP_103629	TORIN1	MTOR	0.37uM	HELA	24h		0.208544	3.15127e-16	978
LINCSCP_150094	GSK 1059615	PIK3CA|PIK3CB|PIK3CD|PIK3CG	3.33uM	NPC.TAK	24h		0.208401	3.25075e-16	978
LINCSCP_131936	CHEMBL1083527		1.11uM	MCF7	24h		0.208365	3.27657e-16	978
LINCSCP_32515	24(S),25-epoxycholesterol	NR1H2|NR1H3	10uM	MCF7	24h	0	0.208317	3.31065e-16	978
LINCSCP_250731	Sirolimus	FKBP1A|MTOR	1uM	MCF7	24h	0	0.208155	3.42932e-16	978
LINCSCP_129464	Ipatasertib	AKT1|AKT2|AKT3	3.33uM	JURKAT	24h		0.208092	3.47672e-16	978
LINCSCP_133483	GSK 1059615	PIK3CA|PIK3CB|PIK3CD|PIK3CG	0.04uM	MCF7	24h		0.208033	3.52129e-16	978
LINCSCP_133838	GSK 1059615	PIK3CA|PIK3CB|PIK3CD|PIK3CG	0.37uM	MCF7	24h		0.207921	3.60768e-16	978
LINCSCP_104516	Everolimus	FKBP1A|MTOR	0.37uM	HELA	24h		0.207913	3.61381e-16	978
LINCSCP_89496	PI 3-K/mTOR Inhibitor III, PKI-179	MTOR|PIK3CA	1.11uM	HA1E	24h		0.207883	3.63774e-16	978
LINCSCP_33697	Sirolimus	FKBP1A|MTOR	10uM	MCF7	6h	0	0.207853	3.66113e-16	978
LINCSCP_236690	Vemurafenib	BRAF	10uM	MCF7	6h	0	0.207601	3.86669e-16	978
LINCSCP_142431	MK-2206	AKT1|AKT2|AKT3	0.12uM	MCF7	24h		0.206895	4.50354e-16	978
LINCSCP_138395	PF-04691502	MTOR|PIK3CA|PIK3CB|PIK3CD|PIK3CG|PIK3R1|PIK3R2|PIK3R3|PIK3R5	0.04uM	MCF7	24h		0.206839	4.55809e-16	978
LINCSCP_136672	Temsirolimus (CCI-779, NSC 683864)	MTOR	0.37uM	MCF7	24h		0.20674	4.65665e-16	978
LINCSCP_121309	Everolimus	FKBP1A|MTOR	1.11uM	HT29	24h		0.206402	5.00759e-16	978
LINCSCP_69897	GSK 1059615	PIK3CA|PIK3CB|PIK3CD|PIK3CG	0.37uM	A375	24h		0.206205	5.22431e-16	978
LINCSCP_129669	BGT-226	MTOR|PIK3CA|PIK3CB|PIK3CD|PIK3CG|PIK3R1|PIK3R2|PIK3R3|PIK3R5	0.04uM	JURKAT	24h		0.206091	5.35384e-16	978
LINCSCP_30895	PIK 90		10uM	MCF7	6h	0	0.206014	5.44266e-16	978
LINCSCP_134679	PI 3-K/mTOR Inhibitor III, PKI-179	MTOR|PIK3CA	0.04uM	MCF7	24h		0.205767	5.73898e-16	978
LINCSCP_25475	MLS000709026	RAD51	40uM	HT29	24h	0	-0.205746	5.7658e-16	978
LINCSCP_137377	Afuresertib	AKT1|AKT2|AKT3	3.33uM	MCF7	24h		0.205696	5.82746e-16	978
LINCSCP_143791	AZD5363	AKT1|AKT2|AKT3	1.11uM	MCF7	24h		0.205642	5.89525e-16	978
LINCSCP_98069	AZD2014	MTOR	1.11uM	HA1E	24h		0.205501	6.07536e-16	978
LINCSCP_113815	PDK1 Inhibitor	PDPK1	10uM	HME1	24h		0.205448	6.14571e-16	978
LINCSCP_136673	Temsirolimus (CCI-779, NSC 683864)	MTOR	0.12uM	MCF7	24h		0.205341	6.28713e-16	978
LINCSCP_32871	NU-7026	PRKDC	10uM	MCF7	24h	0	0.204958	6.82313e-16	978
LINCSCP_32704	Pictilisib	PIK3CA|PIK3CB|PIK3CD|PIK3CG|PIK3R1|PIK3R2|PIK3R3|PIK3R5	10uM	MCF7	6h	1	0.204728	7.167e-16	978
LINCSCP_112834	GSK 1059615	PIK3CA|PIK3CB|PIK3CD|PIK3CG	0.12uM	HEPG2	24h		0.204576	7.40327e-16	978
LINCSCP_52138	ALD1-H_001128		10uM	SKB	24h	1	0.204509	7.50941e-16	978
LINCSCP_57171	AZD-2014	MTOR	10uM	VCAP	6h	0	0.204292	7.86417e-16	978
LINCSCP_30843	AZD-8055	MTOR	10uM	MCF7	6h	0	0.204138	8.12652e-16	978
LINCSCP_150437	GSK 1059615	PIK3CA|PIK3CB|PIK3CD|PIK3CG	1.11uM	NPC.TAK	24h		0.20403	8.31472e-16	978
LINCSCP_136042	Ridaforolimus (Deforolimus, MK-8669)	MTOR	1.11uM	MCF7	24h		0.204021	8.33139e-16	978
LINCSCP_132868	TORIN1	MTOR	0.04uM	MCF7	24h		0.20399	8.38568e-16	978
LINCSCP_150436	GSK 1059615	PIK3CA|PIK3CB|PIK3CD|PIK3CG	3.33uM	NPC.TAK	24h		0.203743	8.83637e-16	978
LINCSCP_35886	Sirolimus	FKBP1A|MTOR	0.01uM	MCF7	24h	0	0.203719	8.88251e-16	978
LINCSCP_132639	936890-98-1	MTOR	0.12uM	MCF7	24h		0.203325	9.65547e-16	978
LINCSCP_11217	GW7647	PPARA	10uM	ASC	24h	1	0.203243	9.82388e-16	978
LINCSCP_175080	AZD2014	MTOR	1.11uM	YAPC	24h		0.203194	9.92645e-16	978
LINCSCP_88042	BRD-A24396574-001-01-5		0.37uM	HA1E	24h		-0.203167	9.98436e-16	978
LINCSCP_30268	LY-294002	MTOR|PIK3CA|PIK3CB|PIK3CD|PIK3CG|PLK1|PRKDC	10uM	MCF7	24h	0	0.202847	1.06822e-15	978
LINCSCP_137001	TORIN1	MTOR	0.37uM	MCF7	24h		0.202819	1.07461e-15	978
LINCSCP_141452	OSI-906 (Linsitinib)	IGF1R|INSR	0.37uM	MCF7	24h		0.202431	1.1662e-15	978
LINCSCP_129622	MLN-0128	MTOR	0.37uM	JURKAT	24h		0.202294	1.20046e-15	978
LINCSCP_132170	AS601245	MAPK10|MAPK8|MAPK9	1.11uM	MCF7	24h		-0.202189	1.2273e-15	978
LINCSCP_95762	Taselisib	PIK3CA|PIK3CB|PIK3CD|PIK3CG|PIK3R1|PIK3R2|PIK3R3|PIK3R5	10uM	HA1E	24h		0.201953	1.28974e-15	978
LINCSCP_104703	Carfilzomib (PR-171)	ADRM1|PSMA1|PSMA2|PSMA3|PSMA4|PSMA5|PSMA6|PSMA7|PSMA8|PSMB1|PSMB10|PSMB11|PSMB2|PSMB3|PSMB4|PSMB5|PSMB6|PSMB7|PSMB8|PSMB9|PSMC1|PSMC2|PSMC3|PSMC4|PSMC5|PSMC6|PSMD1|PSMD11|PSMD12|PSMD13|PSMD14|PSMD2|PSMD3|PSMD4|PSMD6|PSMD7|PSMD8|SEM1	0.12uM	HELA	24h		-0.201606	1.38732e-15	978
LINCSCP_94573	MLN-0128	MTOR	0.04uM	HA1E	24h		0.201579	1.39497e-15	978
LINCSCP_109902	AZD2014	MTOR	0.37uM	HELA	24h		0.201572	1.39723e-15	978
LINCSCP_96567	SCHEMBL6851809	MTOR	0.37uM	HA1E	24h		0.201521	1.41222e-15	978
LINCSCP_131923	GSK 1059615	PIK3CA|PIK3CB|PIK3CD|PIK3CG	3.33uM	MCF7	24h		0.201165	1.5214e-15	978
LINCSCP_123199	MLN-0128	MTOR	0.04uM	HT29	24h		0.20103	1.56505e-15	978
LINCSCP_11793	SCHEMBL17052537	BTK|JAK3|MKNK2|MTOR|PRKDC	1uM	BT20	24h	0	0.20074	1.66294e-15	978
LINCSCP_133492	BRD-A25736793	MTOR	1.11uM	MCF7	24h		0.200737	1.66392e-15	978
LINCSCP_102671	Ridaforolimus (Deforolimus, MK-8669)	MTOR	1.11uM	HELA	24h		0.20067	1.68751e-15	978
LINCSCP_132641	Palbociclib	CCND1|CDK4|CDK6	10uM	MCF7	24h		-0.200437	1.77142e-15	978
LINCSCP_126442	LY2090314	GSK3A|GSK3B	10uM	HT29	24h		-0.200318	1.81621e-15	978
LINCSCP_35885	Sirolimus	FKBP1A|MTOR	0.01uM	MCF7	24h	0	0.200058	1.91708e-15	978
LINCSCP_11873	Sirolimus	FKBP1A|MTOR	1uM	BT20	6h	0	0.199952	1.95972e-15	978
LINCSCP_98780	NKP608		10uM	HA1E	24h		0.199807	2.01974e-15	978
LINCSCP_125197	SCHEMBL6851809	MTOR	0.37uM	HT29	24h		0.199282	2.25241e-15	978
LINCSCP_120094	Temsirolimus (CCI-779, NSC 683864)	MTOR	0.12uM	HT29	24h		0.199248	2.26837e-15	978
LINCSCP_142235	GDC-0068		10uM	MCF7	24h		0.198996	2.39e-15	978
LINCSCP_129623	MLN-0128	MTOR	0.12uM	JURKAT	24h		0.198876	2.45025e-15	978
LINCSCP_111273	GSK 1059615	PIK3CA|PIK3CB|PIK3CD|PIK3CG	1.11uM	HEPG2	24h		0.198849	2.46405e-15	978
LINCSCP_35959	LY-294002	MTOR|PIK3CA|PIK3CB|PIK3CD|PIK3CG|PLK1|PRKDC	10uM	MCF7	24h	1	0.198684	2.54912e-15	978
LINCSCP_119466	Ridaforolimus (Deforolimus, MK-8669)	MTOR	0.12uM	HT29	24h		0.198673	2.55495e-15	978
LINCSCP_132050	PF477736	CHEK1	1.11uM	MCF7	24h		-0.198607	2.59047e-15	978
LINCSCP_167849	Ridaforolimus (Deforolimus, MK-8669)	MTOR	0.37uM	YAPC	24h		0.198523	2.6355e-15	978
LINCSCP_35782	Wortmannin	PIK3CA|PIK3CG|PLK1	0.5uM	MCF7	6h	0	0.198508	2.64381e-15	978
LINCSCP_143722	MG-132	PSMB1	20uM	MCF7	24h		-0.198377	2.71604e-15	978
LINCSCP_143789	AZD5363	AKT1|AKT2|AKT3	10uM	MCF7	24h		0.198371	2.71957e-15	978
LINCSCP_126547	Sirolimus	FKBP1A|MTOR	0.37uM	HT29	24h		0.198239	2.79485e-15	978
LINCSCP_105018	PF-04691502	MTOR|PIK3CA|PIK3CB|PIK3CD|PIK3CG|PIK3R1|PIK3R2|PIK3R3|PIK3R5	1.11uM	HELA	24h		0.198085	2.88448e-15	978
LINCSCP_102673	Ridaforolimus (Deforolimus, MK-8669)	MTOR	0.12uM	HELA	24h		0.198053	2.90363e-15	978
LINCSCP_38556	Sirolimus	FKBP1A|MTOR	0.12uM	MCF7	24h	0	0.197987	2.94328e-15	978
LINCSCP_10406	AZD-2014	MTOR	10uM	A673	6h	1	0.197898	2.99774e-15	978
LINCSCP_159984	SCHEMBL6851809	MTOR	0.12uM	PC3	24h		0.197744	3.09428e-15	978
LINCSCP_139802	Quinidine Gluconate	SCN5A	1.11uM	MCF7	24h		0.196929	3.6579e-15	978
LINCSCP_147600	GSK 1059615	PIK3CA|PIK3CB|PIK3CD|PIK3CG	0.04uM	NPC.CAS9	24h		0.196895	3.68377e-15	978
LINCSCP_145603	TORIN1	MTOR	0.04uM	MDAMB231	24h		0.196651	3.87213e-15	978
LINCSCP_142182	Erlotinib	EGFR	3.33uM	MCF7	24h		0.196477	4.01247e-15	978
LINCSCP_25502	Piplartine		10uM	HT29	24h	1	-0.196268	4.18757e-15	978
LINCSCP_132793	WYE 125132	MTOR	1.11uM	MCF7	24h		0.196255	4.19861e-15	978
LINCSCP_86056	Sirolimus	FKBP1A|MTOR	0.12uM	BT20	24h		0.195677	4.72299e-15	978
LINCSCP_98070	AZD2014	MTOR	0.37uM	HA1E	24h		0.195329	5.06979e-15	978
LINCSCP_15236	CHEMBL1242477	PIK3CA|PIK3CB|PIK3CD|PIK3CG	20uM	HA1E	24h	1	0.195328	5.07037e-15	978
LINCSCP_88001	936890-98-1	MTOR	0.37uM	HA1E	24h		0.194947	5.47822e-15	978
LINCSCP_154879	Temsirolimus (CCI-779, NSC 683864)	MTOR	1.11uM	PC3	24h		0.194938	5.4883e-15	978
LINCSCP_156598	PF-04691502	MTOR|PIK3CA|PIK3CB|PIK3CD|PIK3CG|PIK3R1|PIK3R2|PIK3R3|PIK3R5	0.12uM	PC3	24h		0.194891	5.5406e-15	978
LINCSCP_30191	NU-7026	PRKDC	10uM	MCF7	6h	0	0.194819	5.62161e-15	978
LINCSCP_132799	Sirolimus	FKBP1A|MTOR	1.11uM	MCF7	24h		0.194775	5.67168e-15	978
LINCSCP_96564	SCHEMBL6851809	MTOR	10uM	HA1E	24h		0.194739	5.71312e-15	978
LINCSCP_30724	IN1549		10uM	MCF7	6h	0	0.194537	5.95231e-15	978
LINCSCP_133837	GSK 1059615	PIK3CA|PIK3CB|PIK3CD|PIK3CG	1.11uM	MCF7	24h		0.194441	6.069e-15	978
LINCSCP_87945	GSK 1059615	PIK3CA|PIK3CB|PIK3CD|PIK3CG	3.33uM	HA1E	24h		0.194333	6.2018e-15	978
LINCSCP_28138	BRD-K91701366		5uM	HT29	24h	1	0.194211	6.35722e-15	978
LINCSCP_53766	CHEMBL1242477	PIK3CA|PIK3CB|PIK3CD|PIK3CG	20uM	SNUC4	6h	1	0.194186	6.38982e-15	978
LINCSCP_120091	Temsirolimus (CCI-779, NSC 683864)	MTOR	3.33uM	HT29	24h		0.194144	6.44311e-15	978
LINCSCP_151352	Sirolimus	FKBP1A|MTOR	3.33uM	PC3	24h		0.194136	6.45435e-15	978
LINCSCP_129596	GSK 1059615	PIK3CA|PIK3CB|PIK3CD|PIK3CG	3.33uM	JURKAT	24h		0.193963	6.68301e-15	978
LINCSCP_118606	Dactolisib	MTOR|PIK3CA|PIK3CB|PIK3CD|PIK3CG|PIK3R1|PIK3R2|PIK3R3|PIK3R5	3.33uM	HT29	24h		0.193891	6.78077e-15	978
LINCSCP_132637	936890-98-1	MTOR	1.11uM	MCF7	24h		0.193451	7.40884e-15	978
LINCSCP_132668	SCHEMBL17052537	BTK|JAK3|MKNK2|MTOR|PRKDC	0.37uM	MCF7	24h		0.193445	7.41838e-15	978
LINCSCP_250836	Sirolimus	FKBP1A|MTOR	1uM	MCF7	6h	0	0.19339	7.50077e-15	978
LINCSCP_32474	KU-55933	ATM	10uM	MCF7	24h	0	0.193293	7.64736e-15	978
LINCSCP_140394	179324-69-7	ADRM1|PSMA1|PSMA2|PSMA3|PSMA4|PSMA5|PSMA6|PSMA7|PSMA8|PSMB1|PSMB10|PSMB11|PSMB2|PSMB3|PSMB4|PSMB5|PSMB6|PSMB7|PSMB8|PSMB9|PSMC1|PSMC2|PSMC3|PSMC4|PSMC5|PSMC6|PSMD1|PSMD11|PSMD12|PSMD13|PSMD14|PSMD2|PSMD3|PSMD4|PSMD6|PSMD7|PSMD8|SEM1	20uM	MCF7	24h		-0.192929	8.2283e-15	978
LINCSCP_173244	OSI-906 (Linsitinib)	IGF1R|INSR	3.33uM	YAPC	24h		0.192825	8.40177e-15	978
LINCSCP_120073	AT-9283	ABL1|AURKA|AURKB|FLT3|JAK2|JAK3	3.33uM	HT29	24h		-0.192813	8.42044e-15	978
LINCSCP_88030	SCHEMBL17052537	BTK|JAK3|MKNK2|MTOR|PRKDC	1.11uM	HA1E	24h		0.1928	8.44275e-15	978
LINCSCP_132582	GSK 1059615	PIK3CA|PIK3CB|PIK3CD|PIK3CG	3.33uM	MCF7	24h		0.192682	8.64556e-15	978
LINCSCP_102672	Ridaforolimus (Deforolimus, MK-8669)	MTOR	0.37uM	HELA	24h		0.19266	8.68409e-15	978
LINCSCP_104514	Everolimus	FKBP1A|MTOR	3.33uM	HELA	24h		0.192638	8.72098e-15	978
LINCSCP_137520	TAK-733	MAP2K1|MAP2K2	10uM	MCF7	24h		-0.192511	8.94662e-15	978
LINCSCP_135183	Dactolisib	MTOR|PIK3CA|PIK3CB|PIK3CD|PIK3CG|PIK3R1|PIK3R2|PIK3R3|PIK3R5	3.33uM	MCF7	24h		0.192345	9.24805e-15	978
LINCSCP_88000	936890-98-1	MTOR	1.11uM	HA1E	24h		0.192311	9.31146e-15	978
LINCSCP_106402	MLN-0128	MTOR	1.11uM	HELA	24h		0.192247	9.43117e-15	978
LINCSCP_167848	Ridaforolimus (Deforolimus, MK-8669)	MTOR	1.11uM	YAPC	24h		0.192045	9.81915e-15	978
LINCSCP_36089	Dactolisib	MTOR|PIK3CA|PIK3CB|PIK3CD|PIK3CG|PIK3R1|PIK3R2|PIK3R3|PIK3R5	3uM	MCF7	6h	0	0.191967	9.97322e-15	978
LINCSCP_32162	Deforolimus	MTOR	10uM	MCF7	24h	0	0.191949	1.00085e-14	978
LINCSCP_30529	PP-30	RAF1	10uM	MCF7	24h	1	0.191894	1.01197e-14	978
LINCSCP_15039	LY-294002	MTOR|PIK3CA|PIK3CB|PIK3CD|PIK3CG|PLK1|PRKDC	10uM	HA1E	24h	1	0.191775	1.03622e-14	978
LINCSCP_101813	Dactolisib	MTOR|PIK3CA|PIK3CB|PIK3CD|PIK3CG|PIK3R1|PIK3R2|PIK3R3|PIK3R5	3.33uM	HELA	24h		0.191557	1.08217e-14	978
LINCSCP_32359	AC1O52XK		10uM	MCF7	6h	1	0.191527	1.08872e-14	978
LINCSCP_251494	Sirolimus	FKBP1A|MTOR	0.5uM	MCF7	6h	0	0.191373	1.12262e-14	978
LINCSCP_43919	LY-294002	MTOR|PIK3CA|PIK3CB|PIK3CD|PIK3CG|PLK1|PRKDC	10uM	PC3	24h	0	0.191215	1.15839e-14	978
LINCSCP_142899	Alisertib	AURKA	0.12uM	MCF7	24h		-0.19121	1.15957e-14	978
LINCSCP_120090	Temsirolimus (CCI-779, NSC 683864)	MTOR	10uM	HT29	24h		0.191204	1.16082e-14	978
LINCSCP_67521	Wortmannin	PIK3CA|PIK3CG|PLK1	3uM	MCF7	24h	0	0.191128	1.1786e-14	978
LINCSCP_38558	Sirolimus	FKBP1A|MTOR	10uM	MCF7	24h	0	0.191035	1.20055e-14	978
LINCSCP_132060	Radicicol		10uM	MCF7	24h		-0.191009	1.20664e-14	978
LINCSCP_136045	Ridaforolimus (Deforolimus, MK-8669)	MTOR	0.04uM	MCF7	24h		0.190833	1.24955e-14	978
LINCSCP_108851	GDC-0068		10uM	HELA	24h		0.190639	1.29867e-14	978
LINCSCP_131869	AKT Inhibitor VIII	AKT1|AKT2	3.33uM	MCF7	24h		0.190634	1.29984e-14	978
LINCSCP_131960	C21H27N7O3	AKT1|AKT2|AKT3|PRKCQ	1.11uM	MCF7	24h		0.190629	1.30111e-14	978
LINCSCP_28280	CHEMBL3186554		10uM	HT29	24h	1	-0.190511	1.33194e-14	978
LINCSCP_38172	LY-294002	MTOR|PIK3CA|PIK3CB|PIK3CD|PIK3CG|PLK1|PRKDC	10uM	MCF7	24h	0	0.190492	1.33695e-14	978
LINCSCP_147598	GSK 1059615	PIK3CA|PIK3CB|PIK3CD|PIK3CG	0.37uM	NPC.CAS9	24h		0.190322	1.38276e-14	978
LINCSCP_61105	BRD-K08080638		5uM	VCAP	6h	1	0.190281	1.39379e-14	978
LINCSCP_34477	1,4-Chrysenequinone		10uM	MCF7	24h	1	-0.189857	1.51565e-14	978
LINCSCP_15468	PIK 90		10uM	HA1E	24h	1	0.189578	1.60142e-14	978
LINCSCP_132796	WYE 125132	MTOR	0.04uM	MCF7	24h		0.189532	1.61597e-14	978
LINCSCP_52436	SB 239063	MAPK11|MAPK14	10uM	SKB	24h	1	0.189455	1.6405e-14	978
LINCSCP_134189	GSK 1059615	PIK3CA|PIK3CB|PIK3CD|PIK3CG	1.11uM	MCF7	24h		0.189313	1.68716e-14	978
LINCSCP_129612	BRD-A25736793	MTOR	0.04uM	JURKAT	24h		0.18915	1.74182e-14	978
LINCSCP_141497	Exherin (trifluoroacetate)		10uM	MCF7	24h		0.189106	1.75726e-14	978
LINCSCP_251281	Sirolimus	FKBP1A|MTOR	0.1uM	MCF7	24h	0	0.188988	1.79831e-14	978
LINCSCP_132794	WYE 125132	MTOR	0.37uM	MCF7	24h		0.188952	1.81102e-14	978
LINCSCP_89497	PI 3-K/mTOR Inhibitor III, PKI-179	MTOR|PIK3CA	0.37uM	HA1E	24h		0.188894	1.83175e-14	978
LINCSCP_143953	Diosmin	AHR	1.11uM	MCF7	24h		0.188878	1.83752e-14	978
LINCSCP_108089	179324-69-7	ADRM1|PSMA1|PSMA2|PSMA3|PSMA4|PSMA5|PSMA6|PSMA7|PSMA8|PSMB1|PSMB10|PSMB11|PSMB2|PSMB3|PSMB4|PSMB5|PSMB6|PSMB7|PSMB8|PSMB9|PSMC1|PSMC2|PSMC3|PSMC4|PSMC5|PSMC6|PSMD1|PSMD11|PSMD12|PSMD13|PSMD14|PSMD2|PSMD3|PSMD4|PSMD6|PSMD7|PSMD8|SEM1	20uM	HELA	24h		-0.188742	1.88722e-14	978
LINCSCP_54651	DC-45-A2		10uM	SW948	6h	1	0.188729	1.89194e-14	978
LINCSCP_25562	SB-216763	GSK3B	10uM	HT29	24h	1	-0.188617	1.93402e-14	978
LINCSCP_97019	GDC-0068		10uM	HA1E	24h		0.188495	1.98087e-14	978
LINCSCP_133490	BRD-A25736793	MTOR	10uM	MCF7	24h		0.188481	1.9861e-14	978
LINCSCP_36069	Sirolimus	FKBP1A|MTOR	10uM	MCF7	6h	0	0.188461	1.99387e-14	978
LINCSCP_168809	TORIN1	MTOR	0.12uM	YAPC	24h		0.188341	2.04135e-14	978
LINCSCP_132792	WYE 125132	MTOR	3.33uM	MCF7	24h		0.188304	2.05608e-14	978
LINCSCP_40203	Etomoxir	CPT1A	90uM	NCIH508	6h	1	0.188298	2.05846e-14	978
LINCSCP_89498	PI 3-K/mTOR Inhibitor III, PKI-179	MTOR|PIK3CA	0.12uM	HA1E	24h		0.188288	2.06274e-14	978
LINCSCP_137002	TORIN1	MTOR	0.12uM	MCF7	24h		0.188251	2.07747e-14	978
LINCSCP_101305	PI 3-K/mTOR Inhibitor III, PKI-179	MTOR|PIK3CA	1.11uM	HELA	24h		0.188172	2.10995e-14	978
LINCSCP_30119	LY-294002	MTOR|PIK3CA|PIK3CB|PIK3CD|PIK3CG|PLK1|PRKDC	10uM	MCF7	24h	0	0.18792	2.2165e-14	978
LINCSCP_87210	NCGC00346967-01	EPHB3	10uM	CD34	24h		-0.187908	2.2218e-14	978
LINCSCP_69262	Nilotinib	ABL1|BCR|KIT	3.33uM	A375	24h		0.18777	2.28203e-14	978
LINCSCP_32688	TORIN1	MTOR	10uM	MCF7	6h	0	0.187765	2.28447e-14	978
LINCSCP_136608	GDC-0980 (RG7422)	MTOR|PIK3CA|PIK3CB|PIK3CD|PIK3CG|PIK3R1|PIK3R2|PIK3R3|PIK3R5	0.04uM	MCF7	24h		0.18775	2.29102e-14	978
LINCSCP_25902	AC1LEPRU		10uM	HT29	24h	1	-0.187717	2.30611e-14	978
LINCSCP_142553	179324-69-7	ADRM1|PSMA1|PSMA2|PSMA3|PSMA4|PSMA5|PSMA6|PSMA7|PSMA8|PSMB1|PSMB10|PSMB11|PSMB2|PSMB3|PSMB4|PSMB5|PSMB6|PSMB7|PSMB8|PSMB9|PSMC1|PSMC2|PSMC3|PSMC4|PSMC5|PSMC6|PSMD1|PSMD11|PSMD12|PSMD13|PSMD14|PSMD2|PSMD3|PSMD4|PSMD6|PSMD7|PSMD8|SEM1	20uM	MCF7	24h		-0.187706	2.31106e-14	978
LINCSCP_30836	PI-103	MTOR|PIK3CA|PIK3CB|PIK3CD|PIK3CG	10uM	MCF7	6h	0	0.187687	2.31963e-14	978
LINCSCP_112833	GSK 1059615	PIK3CA|PIK3CB|PIK3CD|PIK3CG	0.37uM	HEPG2	24h		0.187672	2.32631e-14	978
LINCSCP_144441	MG-132	PSMB1	20uM	MCF7	24h		-0.187623	2.34835e-14	978
LINCSCP_103464	Pictilisib	PIK3CA|PIK3CB|PIK3CD|PIK3CG|PIK3R1|PIK3R2|PIK3R3|PIK3R5	10uM	HELA	24h		0.187601	2.35853e-14	978
LINCSCP_131961	C21H27N7O3	AKT1|AKT2|AKT3|PRKCQ	0.37uM	MCF7	24h		0.187417	2.44483e-14	978
LINCSCP_36087	Dactolisib	MTOR|PIK3CA|PIK3CB|PIK3CD|PIK3CG|PIK3R1|PIK3R2|PIK3R3|PIK3R5	10uM	MCF7	6h	0	0.187337	2.48308e-14	978
LINCSCP_132549	AZD-8055	MTOR	0.12uM	MCF7	24h		0.187301	2.50028e-14	978
LINCSCP_25945	ML175		10uM	HT29	24h	0	-0.187248	2.52647e-14	978
LINCSCP_92704	Everolimus	FKBP1A|MTOR	3.33uM	HA1E	24h		0.187087	2.60691e-14	978
LINCSCP_144354	179324-69-7	ADRM1|PSMA1|PSMA2|PSMA3|PSMA4|PSMA5|PSMA6|PSMA7|PSMA8|PSMB1|PSMB10|PSMB11|PSMB2|PSMB3|PSMB4|PSMB5|PSMB6|PSMB7|PSMB8|PSMB9|PSMC1|PSMC2|PSMC3|PSMC4|PSMC5|PSMC6|PSMD1|PSMD11|PSMD12|PSMD13|PSMD14|PSMD2|PSMD3|PSMD4|PSMD6|PSMD7|PSMD8|SEM1	20uM	MCF7	24h		-0.18702	2.64082e-14	978
LINCSCP_50047	GW7647	PPARA	10uM	PHH	24h	1	0.186991	2.65585e-14	978
LINCSCP_119463	Ridaforolimus (Deforolimus, MK-8669)	MTOR	3.33uM	HT29	24h		0.186938	2.68352e-14	978
LINCSCP_129621	MLN-0128	MTOR	1.11uM	JURKAT	24h		0.186889	2.70898e-14	978
LINCSCP_30750	CHEMBL3186197	IGF1R|INSR	10uM	MCF7	6h	0	0.186815	2.74796e-14	978
LINCSCP_72045	Oprozomib (ONX 0912)		0.12uM	A375	24h		-0.18661	2.8594e-14	978
LINCSCP_11616	Sirolimus	FKBP1A|MTOR	0.1uM	BT20	24h	0	0.186421	2.96593e-14	978
LINCSCP_45451	NSC643180		10uM	PC3	24h	0	-0.186387	2.98579e-14	978
LINCSCP_105019	PF-04691502	MTOR|PIK3CA|PIK3CB|PIK3CD|PIK3CG|PIK3R1|PIK3R2|PIK3R3|PIK3R5	0.37uM	HELA	24h		0.186345	3.01002e-14	978
LINCSCP_55451	Dactolisib	MTOR|PIK3CA|PIK3CB|PIK3CD|PIK3CG|PIK3R1|PIK3R2|PIK3R3|PIK3R5	0.5uM	U937	6h	1	0.186197	3.09726e-14	978
LINCSCP_32772	OSI-027	MTOR	10uM	MCF7	6h	0	0.186131	3.13752e-14	978
LINCSCP_121813	PF-04691502	MTOR|PIK3CA|PIK3CB|PIK3CD|PIK3CG|PIK3R1|PIK3R2|PIK3R3|PIK3R5	1.11uM	HT29	24h		0.186092	3.16095e-14	978
LINCSCP_91424	GDC-0980 (RG7422)	MTOR|PIK3CA|PIK3CB|PIK3CD|PIK3CG|PIK3R1|PIK3R2|PIK3R3|PIK3R5	1.11uM	HA1E	24h		0.186068	3.176e-14	978
LINCSCP_88181	ZSTK 474	PIK3CG	10uM	HA1E	24h		0.186062	3.17927e-14	978
LINCSCP_251284	Sirolimus	FKBP1A|MTOR	1uM	MCF7	24h	0	0.186035	3.19579e-14	978
LINCSCP_143567	179324-69-7	ADRM1|PSMA1|PSMA2|PSMA3|PSMA4|PSMA5|PSMA6|PSMA7|PSMA8|PSMB1|PSMB10|PSMB11|PSMB2|PSMB3|PSMB4|PSMB5|PSMB6|PSMB7|PSMB8|PSMB9|PSMC1|PSMC2|PSMC3|PSMC4|PSMC5|PSMC6|PSMD1|PSMD11|PSMD12|PSMD13|PSMD14|PSMD2|PSMD3|PSMD4|PSMD6|PSMD7|PSMD8|SEM1	10uM	MCF7	24h		-0.185974	3.23411e-14	978
LINCSCP_126444	LY2090314	GSK3A|GSK3B	1.11uM	HT29	24h		-0.185892	3.28567e-14	978
LINCSCP_103232	GDC-0980 (RG7422)	MTOR|PIK3CA|PIK3CB|PIK3CD|PIK3CG|PIK3R1|PIK3R2|PIK3R3|PIK3R5	1.11uM	HELA	24h		0.18589	3.28649e-14	978
LINCSCP_102674	Ridaforolimus (Deforolimus, MK-8669)	MTOR	0.04uM	HELA	24h		0.185724	3.39388e-14	978
LINCSCP_94374	UNII-CVL1685GPH		1.11uM	HA1E	24h		0.185673	3.42706e-14	978
LINCSCP_128657	AT 7867		1.11uM	HUVEC	24h		-0.18562	3.46269e-14	978
LINCSCP_84304	761437-28-9		10uM	ASC	24h		0.185605	3.47228e-14	978
LINCSCP_88157	WYE 125132	MTOR	0.04uM	HA1E	24h		0.185542	3.51474e-14	978
LINCSCP_163573	936890-98-1	MTOR	0.37uM	SKBR3	24h		0.185519	3.53072e-14	978
LINCSCP_150095	GSK 1059615	PIK3CA|PIK3CB|PIK3CD|PIK3CG	1.11uM	NPC.TAK	24h		0.185517	3.53162e-14	978
LINCSCP_147937	GSK 1059615	PIK3CA|PIK3CB|PIK3CD|PIK3CG	1.11uM	NPC.CAS9	24h		0.185488	3.55172e-14	978
LINCSCP_87987	Pictilisib	PIK3CA|PIK3CB|PIK3CD|PIK3CG|PIK3R1|PIK3R2|PIK3R3|PIK3R5	3.33uM	HA1E	24h		0.185462	3.56945e-14	978
LINCSCP_142473	179324-69-7	ADRM1|PSMA1|PSMA2|PSMA3|PSMA4|PSMA5|PSMA6|PSMA7|PSMA8|PSMB1|PSMB10|PSMB11|PSMB2|PSMB3|PSMB4|PSMB5|PSMB6|PSMB7|PSMB8|PSMB9|PSMC1|PSMC2|PSMC3|PSMC4|PSMC5|PSMC6|PSMD1|PSMD11|PSMD12|PSMD13|PSMD14|PSMD2|PSMD3|PSMD4|PSMD6|PSMD7|PSMD8|SEM1	20uM	MCF7	24h		-0.18543	3.59179e-14	978
LINCSCP_32616	WYE 125132	MTOR	10uM	MCF7	6h	0	0.185376	3.62925e-14	978
LINCSCP_109899	AZD2014	MTOR	10uM	HELA	24h		0.185151	3.78923e-14	978
LINCSCP_94372	UNII-CVL1685GPH		10uM	HA1E	24h		0.185096	3.83016e-14	978
LINCSCP_173576	SCHEMBL6851809	MTOR	0.37uM	YAPC	24h		0.185092	3.83292e-14	978
LINCSCP_98068	AZD2014	MTOR	3.33uM	HA1E	24h		0.185089	3.83521e-14	978
LINCSCP_36568	GSK429286A	ROCK1	10uM	MCF7	6h	1	-0.185082	3.84053e-14	978
LINCSCP_149754	GSK 1059615	PIK3CA|PIK3CB|PIK3CD|PIK3CG	1.11uM	NPC.TAK	24h		0.184895	3.98088e-14	978
LINCSCP_92707	Everolimus	FKBP1A|MTOR	0.12uM	HA1E	24h		0.184572	4.23511e-14	978
LINCSCP_25977	MLS001065891		10uM	HT29	24h	1	-0.184563	4.24273e-14	978
LINCSCP_87944	GSK 1059615	PIK3CA|PIK3CB|PIK3CD|PIK3CG	10uM	HA1E	24h		0.184389	4.38572e-14	978
LINCSCP_125198	SCHEMBL6851809	MTOR	0.12uM	HT29	24h		0.184365	4.40596e-14	978
LINCSCP_133579	BS-181		10uM	MCF7	24h		-0.184355	4.41453e-14	978
LINCSCP_31991	SCHEMBL15422032		10uM	MCF7	24h	0	-0.184164	4.57899e-14	978
LINCSCP_166481	PI 3-K/mTOR Inhibitor III, PKI-179	MTOR|PIK3CA	0.37uM	YAPC	24h		0.184056	4.67414e-14	978
LINCSCP_88185	ZSTK 474	PIK3CG	0.12uM	HA1E	24h		0.184042	4.68731e-14	978
LINCSCP_168808	TORIN1	MTOR	0.37uM	YAPC	24h		0.183849	4.86263e-14	978
LINCSCP_142430	MK-2206	AKT1|AKT2|AKT3	0.37uM	MCF7	24h		0.183836	4.87534e-14	978
LINCSCP_116899	SB-216763	GSK3B	10uM	HT29	24h		-0.183803	4.90586e-14	978
LINCSCP_91488	Temsirolimus (CCI-779, NSC 683864)	MTOR	1.11uM	HA1E	24h		0.183685	5.01741e-14	978
LINCSCP_99823	PF-562271	PTK2|PTK2B	3.33uM	HCC515	24h		-0.183574	5.12532e-14	978
LINCSCP_69567	Sirolimus	FKBP1A|MTOR	3.33uM	A375	24h		0.183557	5.14138e-14	978
LINCSCP_136670	Temsirolimus (CCI-779, NSC 683864)	MTOR	3.33uM	MCF7	24h		0.183447	5.25036e-14	978
LINCSCP_98571	AZD5363	AKT1|AKT2|AKT3	3.33uM	HA1E	24h		0.183433	5.26478e-14	978
LINCSCP_87793	Apitolisib (gdc-0980, rg7422)	PIK3CA|PIK3CB|PIK3CD|PIK3CG|MTOR	0.12uM	HA1E	24h		0.183277	5.42295e-14	978
LINCSCP_15440	CL-976	ACAT1	80uM	HA1E	24h	0	-0.183257	5.44363e-14	978
LINCSCP_30382	Arylmorpholine analog 37	PRKDC	10uM	MCF7	6h	0	0.183118	5.58975e-14	978
LINCSCP_28576	Curcumin	PTGS1|PTGS2	0.41uM	HT29	24h	0	-0.183103	5.60531e-14	978
LINCSCP_69816	PDK1 Inhibitor	PDPK1	10uM	A375	24h		0.182996	5.7208e-14	978
LINCSCP_32557	Sirolimus	FKBP1A|MTOR	10uM	MCF7	24h	0	0.182956	5.76381e-14	978
LINCSCP_21384	AZD-2014	MTOR	10uM	HEC108	6h	1	0.182812	5.92382e-14	978
LINCSCP_94572	MLN-0128	MTOR	0.12uM	HA1E	24h		0.182807	5.93007e-14	978
LINCSCP_101814	Dactolisib	MTOR|PIK3CA|PIK3CB|PIK3CD|PIK3CG|PIK3R1|PIK3R2|PIK3R3|PIK3R5	1.11uM	HELA	24h		0.182795	5.94363e-14	978
LINCSCP_103628	TORIN1	MTOR	1.11uM	HELA	24h		0.18268	6.07424e-14	978
LINCSCP_90861	Ridaforolimus (Deforolimus, MK-8669)	MTOR	3.33uM	HA1E	24h		0.182625	6.13764e-14	978
LINCSCP_88096	PI-103	MTOR|PIK3CA|PIK3CB|PIK3CD|PIK3CG	0.37uM	HA1E	24h		0.182599	6.16831e-14	978
LINCSCP_145318	GSK 1059615	PIK3CA|PIK3CB|PIK3CD|PIK3CG	1.11uM	MDAMB231	24h		0.182576	6.19464e-14	978
LINCSCP_106405	MLN-0128	MTOR	0.04uM	HELA	24h		0.182472	6.3181e-14	978
LINCSCP_149753	GSK 1059615	PIK3CA|PIK3CB|PIK3CD|PIK3CG	3.33uM	NPC.TAK	24h		0.182453	6.34175e-14	978
LINCSCP_148287	GSK 1059615	PIK3CA|PIK3CB|PIK3CD|PIK3CG	0.04uM	NPC.CAS9	24h		0.182432	6.367e-14	978
LINCSCP_133836	GSK 1059615	PIK3CA|PIK3CB|PIK3CD|PIK3CG	3.33uM	MCF7	24h		0.182412	6.39032e-14	978
LINCSCP_87644	GSK 1059615	PIK3CA|PIK3CB|PIK3CD|PIK3CG	0.37uM	HA1E	24h		0.182373	6.43797e-14	978
LINCSCP_132667	SCHEMBL17052537	BTK|JAK3|MKNK2|MTOR|PRKDC	1.11uM	MCF7	24h		0.182204	6.6466e-14	978
LINCSCP_120092	Temsirolimus (CCI-779, NSC 683864)	MTOR	1.11uM	HT29	24h		0.18207	6.81732e-14	978
LINCSCP_126546	Sirolimus	FKBP1A|MTOR	1.11uM	HT29	24h		0.182062	6.82797e-14	978
LINCSCP_121814	PF-04691502	MTOR|PIK3CA|PIK3CB|PIK3CD|PIK3CG|PIK3R1|PIK3R2|PIK3R3|PIK3R5	0.37uM	HT29	24h		0.18193	7.00033e-14	978
LINCSCP_32745	Reversine	AURKB	10uM	MCF7	6h	1	0.181917	7.01731e-14	978
LINCSCP_129620	MLN-0128	MTOR	3.33uM	JURKAT	24h		0.181798	7.17723e-14	978
LINCSCP_129467	Ipatasertib	AKT1|AKT2|AKT3	0.12uM	JURKAT	24h		0.181754	7.23656e-14	978
LINCSCP_88031	SCHEMBL17052537	BTK|JAK3|MKNK2|MTOR|PRKDC	0.37uM	HA1E	24h		0.18173	7.26915e-14	978
LINCSCP_143790	AZD5363	AKT1|AKT2|AKT3	3.33uM	MCF7	24h		0.181684	7.33254e-14	978
LINCSCP_4997	Carbazole, 9-(4-methylbenzoyl)-		10uM	A549	24h	1	-0.181607	7.44003e-14	978
LINCSCP_67025	Wortmannin	PIK3CA|PIK3CG|PLK1	10uM	HEPG2	24h	1	0.181403	7.7315e-14	978
LINCSCP_144167	MG-132	PSMB1	20uM	MCF7	24h		-0.181306	7.87367e-14	978
LINCSCP_87909	AZD-8055	MTOR	3.33uM	HA1E	24h		0.181295	7.8903e-14	978
LINCSCP_126545	Sirolimus	FKBP1A|MTOR	3.33uM	HT29	24h		0.181077	8.22161e-14	978
LINCSCP_107594	Taselisib	PIK3CA|PIK3CB|PIK3CD|PIK3CG|PIK3R1|PIK3R2|PIK3R3|PIK3R5	1.11uM	HELA	24h		0.181066	8.23791e-14	978
LINCSCP_18896	AG-957	ABL1|EGFR	10uM	HCC515	24h	0	-0.181036	8.28514e-14	978
LINCSCP_132548	AZD-8055	MTOR	0.37uM	MCF7	24h		0.181033	8.28848e-14	978
LINCSCP_86054	Sirolimus	FKBP1A|MTOR	1.11uM	BT20	24h		0.180864	8.55619e-14	978
LINCSCP_132867	TORIN1	MTOR	0.12uM	MCF7	24h		0.180853	8.57436e-14	978
LINCSCP_86057	Sirolimus	FKBP1A|MTOR	0.04uM	BT20	24h		0.180824	8.62122e-14	978
LINCSCP_126443	LY2090314	GSK3A|GSK3B	3.33uM	HT29	24h		-0.1807	8.82316e-14	978
LINCSCP_49981	SB 239063	MAPK11|MAPK14	10uM	PHH	24h	1	0.180667	8.87848e-14	978
LINCSCP_251283	Sirolimus	FKBP1A|MTOR	10uM	MCF7	24h	0	0.18063	8.9405e-14	978
LINCSCP_28529	Sirolimus	FKBP1A|MTOR	0.04uM	HT29	24h	0	0.180558	9.06273e-14	978
LINCSCP_5786	Methyltestosterone	AR	10uM	A549	24h	0	-0.180531	9.1081e-14	978
LINCSCP_133840	GSK 1059615	PIK3CA|PIK3CB|PIK3CD|PIK3CG	0.04uM	MCF7	24h		0.180443	9.26002e-14	978
LINCSCP_106202	UNII-CVL1685GPH		10uM	HELA	24h		0.18034	9.44002e-14	978
LINCSCP_133629	Sirolimus	FKBP1A|MTOR	10uM	MCF7	24h		0.18031	9.49215e-14	978
LINCSCP_11633	GSK-3 Inhibitor IX	GSK3A|GSK3B	1uM	BT20	24h	0	-0.180255	9.59018e-14	978
LINCSCP_31997	Sirolimus	FKBP1A|MTOR	10uM	MCF7	24h	0	0.180213	9.66716e-14	978
LINCSCP_159983	SCHEMBL6851809	MTOR	0.37uM	PC3	24h		0.180176	9.73345e-14	978
LINCSCP_240462	Vemurafenib	BRAF	10uM	MCF7	6h	0	0.18013	9.8179e-14	978
LINCSCP_87999	936890-98-1	MTOR	3.33uM	HA1E	24h		0.180088	9.89567e-14	978
LINCSCP_132067	PIK-93		3.33uM	MCF7	24h		0.18001	1.0041e-13	978
LINCSCP_134207	GSK-2334470	PDK1|PDPK1	1.11uM	MCF7	24h		0.17981	1.04223e-13	978
LINCSCP_71887	Tivantinib	MET	1.11uM	A375	24h		-0.179755	1.05307e-13	978
LINCSCP_131991	Buparlisib	PIK3CA|PIK3CB|PIK3CD|PIK3CG|PIK3R1|PIK3R2|PIK3R3|PIK3R5	0.37uM	MCF7	24h		0.179703	1.06328e-13	978
LINCSCP_36067	Sirolimus	FKBP1A|MTOR	0.001uM	MCF7	6h	0	0.179661	1.07164e-13	978
LINCSCP_140195	Curcumin	PTGS1|PTGS2	10uM	MCF7	24h		-0.179616	1.08064e-13	978
LINCSCP_111272	GSK 1059615	PIK3CA|PIK3CB|PIK3CD|PIK3CG	3.33uM	HEPG2	24h		0.179506	1.103e-13	978
LINCSCP_25417	SCHEMBL6851809	MTOR	10uM	HT29	24h	1	0.179448	1.11491e-13	978
LINCSCP_58798	SPECTRUM5_002023		10uM	VCAP	24h	0	-0.179416	1.12172e-13	978
LINCSCP_107534	MLN9708		0.04uM	HELA	24h		-0.179367	1.13191e-13	978
LINCSCP_113060	Palbociclib	CCND1|CDK4|CDK6	0.37uM	HME1	24h		-0.179272	1.15211e-13	978
LINCSCP_110182	179324-69-7	ADRM1|PSMA1|PSMA2|PSMA3|PSMA4|PSMA5|PSMA6|PSMA7|PSMA8|PSMB1|PSMB10|PSMB11|PSMB2|PSMB3|PSMB4|PSMB5|PSMB6|PSMB7|PSMB8|PSMB9|PSMC1|PSMC2|PSMC3|PSMC4|PSMC5|PSMC6|PSMD1|PSMD11|PSMD12|PSMD13|PSMD14|PSMD2|PSMD3|PSMD4|PSMD6|PSMD7|PSMD8|SEM1	0.37uM	HELA	24h		-0.179234	1.16037e-13	978
LINCSCP_30143	Sirolimus	FKBP1A|MTOR	10uM	MCF7	6h	0	0.17917	1.17418e-13	978
LINCSCP_30485	CHEMBL3186197	IGF1R|INSR	10uM	MCF7	24h	1	0.179131	1.18269e-13	978
LINCSCP_88095	PI-103	MTOR|PIK3CA|PIK3CB|PIK3CD|PIK3CG	1.11uM	HA1E	24h		0.179108	1.18777e-13	978
LINCSCP_48615	BRD-K39529907-019-01-2		10uM	PC3	24h	1	0.179013	1.20904e-13	978
LINCSCP_92708	Everolimus	FKBP1A|MTOR	0.04uM	HA1E	24h		0.178986	1.21501e-13	978
LINCSCP_106629	Clindamycin		1.11uM	HELA	24h		-0.178842	1.24791e-13	978
LINCSCP_39932	Dactolisib	MTOR|PIK3CA|PIK3CB|PIK3CD|PIK3CG|PIK3R1|PIK3R2|PIK3R3|PIK3R5	0.5uM	NCIH1836	6h	1	0.178842	1.24795e-13	978
LINCSCP_44859	IN1549		10uM	PC3	24h	0	0.178804	1.25687e-13	978
LINCSCP_143550	179324-69-7	ADRM1|PSMA1|PSMA2|PSMA3|PSMA4|PSMA5|PSMA6|PSMA7|PSMA8|PSMB1|PSMB10|PSMB11|PSMB2|PSMB3|PSMB4|PSMB5|PSMB6|PSMB7|PSMB8|PSMB9|PSMC1|PSMC2|PSMC3|PSMC4|PSMC5|PSMC6|PSMD1|PSMD11|PSMD12|PSMD13|PSMD14|PSMD2|PSMD3|PSMD4|PSMD6|PSMD7|PSMD8|SEM1	20uM	MCF7	24h		-0.178706	1.2799e-13	978
LINCSCP_149784	HG-14-10-04		0.37uM	NPC.TAK	24h		0.178589	1.30801e-13	978
LINCSCP_156599	PF-04691502	MTOR|PIK3CA|PIK3CB|PIK3CD|PIK3CG|PIK3R1|PIK3R2|PIK3R3|PIK3R5	0.04uM	PC3	24h		0.178476	1.33564e-13	978
LINCSCP_93207	PF-04691502	MTOR|PIK3CA|PIK3CB|PIK3CD|PIK3CG|PIK3R1|PIK3R2|PIK3R3|PIK3R5	3.33uM	HA1E	24h		0.178432	1.34648e-13	978
LINCSCP_107400	Gefitinib	EGFR	0.37uM	HELA	24h		-0.178397	1.35521e-13	978
LINCSCP_56371	Ovasterol-beta	ESR1	10uM	VCAP	24h	0	-0.178312	1.37667e-13	978
LINCSCP_112600	Rabusertib	CHEK1	3.33uM	HEPG2	24h		-0.178249	1.39291e-13	978
LINCSCP_88841	GSK 1059615	PIK3CA|PIK3CB|PIK3CD|PIK3CG	0.37uM	HA1E	24h		0.178228	1.39822e-13	978
LINCSCP_178705	Hexamethylenebisacetamide		10uM	A375	6h	1	0.178138	1.42187e-13	978
LINCSCP_114983	CI-1040	MAP2K1|MAP2K2	0.12uM	HS578T	24h		-0.178135	1.4225e-13	978
LINCSCP_139581	UNII-CVL1685GPH		0.37uM	MCF7	24h		0.178106	1.43019e-13	978
LINCSCP_11618	Sirolimus	FKBP1A|MTOR	10uM	BT20	24h	0	0.178012	1.4553e-13	978
LINCSCP_30683	PIK 90		10uM	MCF7	24h	1	0.177991	1.46099e-13	978
LINCSCP_32648	PDK1 Inhibitor	PDPK1	10uM	MCF7	6h	1	0.177966	1.46769e-13	978
LINCSCP_132130	Alpelisib	PIK3CA	0.12uM	MCF7	24h		0.177955	1.47057e-13	978
LINCSCP_188010	Piplartine		10uM	A549	24h	0	-0.177596	1.57127e-13	978
LINCSCP_11619	Sirolimus	FKBP1A|MTOR	1uM	BT20	24h	0	0.177548	1.58531e-13	978
LINCSCP_143914	179324-69-7	ADRM1|PSMA1|PSMA2|PSMA3|PSMA4|PSMA5|PSMA6|PSMA7|PSMA8|PSMB1|PSMB10|PSMB11|PSMB2|PSMB3|PSMB4|PSMB5|PSMB6|PSMB7|PSMB8|PSMB9|PSMC1|PSMC2|PSMC3|PSMC4|PSMC5|PSMC6|PSMD1|PSMD11|PSMD12|PSMD13|PSMD14|PSMD2|PSMD3|PSMD4|PSMD6|PSMD7|PSMD8|SEM1	20uM	MCF7	24h		-0.177515	1.59499e-13	978
LINCSCP_129466	Ipatasertib	AKT1|AKT2|AKT3	0.37uM	JURKAT	24h		0.17748	1.60533e-13	978
LINCSCP_120072	AT-9283	ABL1|AURKA|AURKB|FLT3|JAK2|JAK3	10uM	HT29	24h		-0.177351	1.64385e-13	978
LINCSCP_107794	CC-930	MAPK10|MAPK8|MAPK9	0.12uM	HELA	24h		-0.177309	1.65676e-13	978
LINCSCP_32270	MEGXM0_000149		10uM	MCF7	24h	0	-0.177261	1.67131e-13	978
LINCSCP_147650	761437-28-9		0.37uM	NPC.CAS9	24h		0.177243	1.6769e-13	978
LINCSCP_10699	BRD-K04534322		10uM	ASC	24h	1	0.177208	1.68785e-13	978
LINCSCP_134554	179324-69-7	ADRM1|PSMA1|PSMA2|PSMA3|PSMA4|PSMA5|PSMA6|PSMA7|PSMA8|PSMB1|PSMB10|PSMB11|PSMB2|PSMB3|PSMB4|PSMB5|PSMB6|PSMB7|PSMB8|PSMB9|PSMC1|PSMC2|PSMC3|PSMC4|PSMC5|PSMC6|PSMD1|PSMD11|PSMD12|PSMD13|PSMD14|PSMD2|PSMD3|PSMD4|PSMD6|PSMD7|PSMD8|SEM1	20uM	MCF7	24h		-0.177196	1.69154e-13	978
LINCSCP_43920	LY-294002	MTOR|PIK3CA|PIK3CB|PIK3CD|PIK3CG|PLK1|PRKDC	1uM	PC3	24h	0	0.177114	1.71705e-13	978
LINCSCP_141874	NMS-1286937		0.04uM	MCF7	24h		-0.177089	1.72509e-13	978
LINCSCP_132823	ZSTK 474	PIK3CG	1.11uM	MCF7	24h		0.177082	1.72744e-13	978
LINCSCP_132883	LRRK2-IN-1	LRRK2	1.11uM	MCF7	24h		-0.17702	1.74718e-13	978
LINCSCP_30112	Sirolimus	FKBP1A|MTOR	0.1uM	MCF7	24h	0	0.17702	1.74721e-13	978
LINCSCP_143093	3-Deazaadenosine		10uM	MCF7	24h		0.176884	1.79119e-13	978
LINCSCP_174031	GDC-0068		1.11uM	YAPC	24h		0.176857	1.80016e-13	978
LINCSCP_35675	CHEMBL1242477	PIK3CA|PIK3CB|PIK3CD|PIK3CG	3uM	MCF7	24h	0	0.176792	1.82174e-13	978
LINCSCP_10413	AZD-8055	MTOR	10uM	A673	6h	1	0.176784	1.82459e-13	978
LINCSCP_81096	GSK 1059615	PIK3CA|PIK3CB|PIK3CD|PIK3CG	1.11uM	A549	24h		0.176713	1.84817e-13	978
LINCSCP_36738	OSI-027	MTOR	0.5uM	MCF7	6h	0	0.176595	1.88861e-13	978
LINCSCP_59439	17-Hydroxyandrost-4-en-3-one		10uM	VCAP	24h	0	-0.176545	1.90612e-13	978
LINCSCP_142194	179324-69-7	ADRM1|PSMA1|PSMA2|PSMA3|PSMA4|PSMA5|PSMA6|PSMA7|PSMA8|PSMB1|PSMB10|PSMB11|PSMB2|PSMB3|PSMB4|PSMB5|PSMB6|PSMB7|PSMB8|PSMB9|PSMC1|PSMC2|PSMC3|PSMC4|PSMC5|PSMC6|PSMD1|PSMD11|PSMD12|PSMD13|PSMD14|PSMD2|PSMD3|PSMD4|PSMD6|PSMD7|PSMD8|SEM1	20uM	MCF7	24h		-0.176512	1.91766e-13	978
LINCSCP_24008	AT-9283	ABL1|AURKA|AURKB|FLT3|JAK2|JAK3	0.37uM	HEPG2	24h	0	-0.176509	1.9188e-13	978
LINCSCP_18568	Devazepide	CCKAR	10uM	HCC515	24h	0	-0.17634	1.97887e-13	978
LINCSCP_15321	BRD-K41087962		0.5uM	HA1E	24h	1	-0.176231	2.0189e-13	978
LINCSCP_44334	PP 2	LCK|SRC	10uM	PC3	6h	1	0.176205	2.02851e-13	978
LINCSCP_117991	Licochalcone A		0.12uM	HT29	24h		0.176077	2.07667e-13	978
LINCSCP_113057	Palbociclib	CCND1|CDK4|CDK6	10uM	HME1	24h		-0.176061	2.0826e-13	978
LINCSCP_45206	PI-103	MTOR|PIK3CA|PIK3CB|PIK3CD|PIK3CG	10uM	PC3	6h	0	0.17605	2.0868e-13	978
LINCSCP_137000	TORIN1	MTOR	1.11uM	MCF7	24h		0.175926	2.13461e-13	978
LINCSCP_108569	IOWH032		10uM	HELA	24h		-0.175907	2.14202e-13	978
LINCSCP_86053	Sirolimus	FKBP1A|MTOR	3.33uM	BT20	24h		0.175818	2.17709e-13	978
LINCSCP_125196	SCHEMBL6851809	MTOR	1.11uM	HT29	24h		0.175744	2.20649e-13	978
LINCSCP_108929	ENMD-2076	AURKA|AURKB|CSF1R|FGFR3|FLT3|KDR|KIT|PDGFRA|SRC	10uM	HELA	24h		0.175649	2.24523e-13	978
LINCSCP_121311	Everolimus	FKBP1A|MTOR	0.12uM	HT29	24h		0.175643	2.24755e-13	978
LINCSCP_106115	MG-132	PSMB1	20uM	HELA	24h		-0.175642	2.24802e-13	978
LINCSCP_143721	MG-132	PSMB1	20uM	MCF7	24h		-0.175625	2.25499e-13	978
LINCSCP_106372	Oxybenzone		1.11uM	HELA	24h		-0.175609	2.26145e-13	978
LINCSCP_43911	Sirolimus	FKBP1A|MTOR	0.1uM	PC3	24h	0	0.175495	2.3089e-13	978
LINCSCP_143994	179324-69-7	ADRM1|PSMA1|PSMA2|PSMA3|PSMA4|PSMA5|PSMA6|PSMA7|PSMA8|PSMB1|PSMB10|PSMB11|PSMB2|PSMB3|PSMB4|PSMB5|PSMB6|PSMB7|PSMB8|PSMB9|PSMC1|PSMC2|PSMC3|PSMC4|PSMC5|PSMC6|PSMD1|PSMD11|PSMD12|PSMD13|PSMD14|PSMD2|PSMD3|PSMD4|PSMD6|PSMD7|PSMD8|SEM1	20uM	MCF7	24h		-0.175445	2.3302e-13	978
LINCSCP_295250	Dexamethasone	NR3C1	10uM	VCAP	24h	0	-0.175426	2.33813e-13	978
LINCSCP_100454	C30H33N3O5S	ATM	10uM	HCC515	24h		-0.175424	2.33892e-13	978
LINCSCP_147414	Tivantinib	MET	0.12uM	NPC.CAS9	24h		-0.175417	2.34232e-13	978
LINCSCP_74549	Carfilzomib (PR-171)	ADRM1|PSMA1|PSMA2|PSMA3|PSMA4|PSMA5|PSMA6|PSMA7|PSMA8|PSMB1|PSMB10|PSMB11|PSMB2|PSMB3|PSMB4|PSMB5|PSMB6|PSMB7|PSMB8|PSMB9|PSMC1|PSMC2|PSMC3|PSMC4|PSMC5|PSMC6|PSMD1|PSMD11|PSMD12|PSMD13|PSMD14|PSMD2|PSMD3|PSMD4|PSMD6|PSMD7|PSMD8|SEM1	0.04uM	A375	24h		-0.175371	2.36169e-13	978
LINCSCP_178650	nifedipine	CACNA1C|CACNA1D|CACNA1F|CACNA1S|CACNA2D1	10uM	A375	6h	0	0.175235	2.42095e-13	978
LINCSCP_168643	Pictilisib	PIK3CA|PIK3CB|PIK3CD|PIK3CG|PIK3R1|PIK3R2|PIK3R3|PIK3R5	10uM	YAPC	24h		0.175203	2.43514e-13	978
LINCSCP_144437	MG-132	PSMB1	20uM	MCF7	24h		-0.175194	2.4389e-13	978
LINCSCP_31683	MLS002554302		10uM	MCF7	24h	0	-0.175123	2.47092e-13	978
LINCSCP_66712	Wortmannin	PIK3CA|PIK3CG|PLK1	10uM	A673	6h	1	0.175101	2.48059e-13	978
LINCSCP_173577	SCHEMBL6851809	MTOR	0.12uM	YAPC	24h		0.175067	2.49623e-13	978
LINCSCP_133494	BRD-A25736793	MTOR	0.12uM	MCF7	24h		0.174988	2.53215e-13	978
LINCSCP_53548	CHEMBL1242477	PIK3CA|PIK3CB|PIK3CD|PIK3CG	20uM	SNGM	6h	1	0.174986	2.53314e-13	978
LINCSCP_171583	MLN-0128	MTOR	0.04uM	YAPC	24h		0.174944	2.55236e-13	978
LINCSCP_144355	179324-69-7	ADRM1|PSMA1|PSMA2|PSMA3|PSMA4|PSMA5|PSMA6|PSMA7|PSMA8|PSMB1|PSMB10|PSMB11|PSMB2|PSMB3|PSMB4|PSMB5|PSMB6|PSMB7|PSMB8|PSMB9|PSMC1|PSMC2|PSMC3|PSMC4|PSMC5|PSMC6|PSMD1|PSMD11|PSMD12|PSMD13|PSMD14|PSMD2|PSMD3|PSMD4|PSMD6|PSMD7|PSMD8|SEM1	20uM	MCF7	24h		-0.174879	2.58287e-13	978
LINCSCP_134816	MG-132	PSMB1	20uM	MCF7	24h		-0.174798	2.6211e-13	978
LINCSCP_97078	Pevonedistat	NAE1|UBA3	0.04uM	HA1E	24h		-0.174729	2.65396e-13	978
LINCSCP_60713	BRD-K82906409		5uM	VCAP	6h	1	0.174723	2.65702e-13	978
LINCSCP_49543	Sirolimus	FKBP1A|MTOR	3.33uM	PC3	24h	0	0.174653	2.69082e-13	978
LINCSCP_107532	MLN9708		0.37uM	HELA	24h		-0.174652	2.69115e-13	978
LINCSCP_118098	PI 3-K/mTOR Inhibitor III, PKI-179	MTOR|PIK3CA	0.37uM	HT29	24h		0.174634	2.70008e-13	978
LINCSCP_151222	SCHEMBL17052537	BTK|JAK3|MKNK2|MTOR|PRKDC	0.37uM	PC3	24h		0.174592	2.72079e-13	978
LINCSCP_135084	MG-132	PSMB1	20uM	MCF7	24h		-0.174517	2.75765e-13	978
LINCSCP_89499	PI 3-K/mTOR Inhibitor III, PKI-179	MTOR|PIK3CA	0.04uM	HA1E	24h		0.174505	2.76366e-13	978
LINCSCP_94571	MLN-0128	MTOR	0.37uM	HA1E	24h		0.174488	2.77222e-13	978
LINCSCP_41330	Terreic-acid	BTK	10uM	NEU	24h	0	-0.174435	2.79927e-13	978
LINCSCP_83897	GSK 1059615	PIK3CA|PIK3CB|PIK3CD|PIK3CG	3.33uM	ASC.C	24h		0.174324	2.85595e-13	978
LINCSCP_132072	Apitolisib (gdc-0980, rg7422)	PIK3CA|PIK3CB|PIK3CD|PIK3CG|MTOR	10uM	MCF7	24h		0.174322	2.85676e-13	978
LINCSCP_32793	QL-X-138	BTK|JAK3|MKNK2|MTOR|PRKDC	10uM	MCF7	6h	1	0.174312	2.86201e-13	978
LINCSCP_82420	Rabusertib	CHEK1	10uM	A549	24h		-0.174289	2.87389e-13	978
LINCSCP_150093	GSK 1059615	PIK3CA|PIK3CB|PIK3CD|PIK3CG	10uM	NPC.TAK	24h		0.174279	2.87898e-13	978
LINCSCP_135861	LY2784544		3.33uM	MCF7	24h		-0.174262	2.88811e-13	978
LINCSCP_119467	Ridaforolimus (Deforolimus, MK-8669)	MTOR	0.04uM	HT29	24h		0.17425	2.89442e-13	978
LINCSCP_43077	CHEMBL2358729		10uM	NPC	24h	1	-0.174236	2.90169e-13	978
LINCSCP_144077	MG-132	PSMB1	20uM	MCF7	24h		-0.174208	2.91624e-13	978
LINCSCP_108909	Pevonedistat	NAE1|UBA3	0.12uM	HELA	24h		-0.174142	2.95139e-13	978
LINCSCP_45098	IN1549		10uM	PC3	6h	0	0.174103	2.97242e-13	978
LINCSCP_87642	GSK 1059615	PIK3CA|PIK3CB|PIK3CD|PIK3CG	3.33uM	HA1E	24h		0.174082	2.98354e-13	978
LINCSCP_136838	Pictilisib	PIK3CA|PIK3CB|PIK3CD|PIK3CG|PIK3R1|PIK3R2|PIK3R3|PIK3R5	1.11uM	MCF7	24h		0.173868	3.10108e-13	978
LINCSCP_141882	MLN-8054	AURKA	3.33uM	MCF7	24h		-0.173859	3.10603e-13	978
LINCSCP_147599	GSK 1059615	PIK3CA|PIK3CB|PIK3CD|PIK3CG	0.12uM	NPC.CAS9	24h		0.173845	3.11403e-13	978
LINCSCP_28531	Sirolimus	FKBP1A|MTOR	0.37uM	HT29	24h	0	0.1738	3.13938e-13	978
LINCSCP_120095	Temsirolimus (CCI-779, NSC 683864)	MTOR	0.04uM	HT29	24h		0.173673	3.21208e-13	978
LINCSCP_148442	Tivantinib	MET	10uM	NPC	24h		-0.173488	3.32101e-13	978
LINCSCP_31975	SCHEMBL15422156		10uM	MCF7	24h	0	-0.173434	3.35315e-13	978
LINCSCP_86055	Sirolimus	FKBP1A|MTOR	0.37uM	BT20	24h		0.173421	3.36112e-13	978
LINCSCP_140314	179324-69-7	ADRM1|PSMA1|PSMA2|PSMA3|PSMA4|PSMA5|PSMA6|PSMA7|PSMA8|PSMB1|PSMB10|PSMB11|PSMB2|PSMB3|PSMB4|PSMB5|PSMB6|PSMB7|PSMB8|PSMB9|PSMC1|PSMC2|PSMC3|PSMC4|PSMC5|PSMC6|PSMD1|PSMD11|PSMD12|PSMD13|PSMD14|PSMD2|PSMD3|PSMD4|PSMD6|PSMD7|PSMD8|SEM1	20uM	MCF7	24h		-0.173305	3.43171e-13	978
LINCSCP_25577	Quinoclamine		10uM	HT29	24h	1	-0.173285	3.44443e-13	978
LINCSCP_82302	GSK 1059615	PIK3CA|PIK3CB|PIK3CD|PIK3CG	1.11uM	A549	24h		0.173233	3.47695e-13	978
LINCSCP_44928	PP-30	RAF1	10uM	PC3	24h	1	0.173219	3.48551e-13	978
LINCSCP_90860	Ridaforolimus (Deforolimus, MK-8669)	MTOR	10uM	HA1E	24h		0.173214	3.48885e-13	978
LINCSCP_101812	Dactolisib	MTOR|PIK3CA|PIK3CB|PIK3CD|PIK3CG|PIK3R1|PIK3R2|PIK3R3|PIK3R5	10uM	HELA	24h		0.173182	3.50884e-13	978
LINCSCP_149755	GSK 1059615	PIK3CA|PIK3CB|PIK3CD|PIK3CG	0.37uM	NPC.TAK	24h		0.173174	3.51405e-13	978
LINCSCP_58650	Andarine	AR	10uM	VCAP	24h	0	-0.173001	3.62473e-13	978
LINCSCP_38883	Sirolimus	FKBP1A|MTOR	0.001uM	MCF7	6h	0	0.172865	3.71411e-13	978
LINCSCP_46099	Diphencyprone		10uM	PC3	24h	0	-0.172717	3.81394e-13	978
LINCSCP_29118	Dactolisib	MTOR|PIK3CA|PIK3CB|PIK3CD|PIK3CG|PIK3R1|PIK3R2|PIK3R3|PIK3R5	0.5uM	JHUEM2	6h	1	0.172702	3.82419e-13	978
LINCSCP_137514	179324-69-7	ADRM1|PSMA1|PSMA2|PSMA3|PSMA4|PSMA5|PSMA6|PSMA7|PSMA8|PSMB1|PSMB10|PSMB11|PSMB2|PSMB3|PSMB4|PSMB5|PSMB6|PSMB7|PSMB8|PSMB9|PSMC1|PSMC2|PSMC3|PSMC4|PSMC5|PSMC6|PSMD1|PSMD11|PSMD12|PSMD13|PSMD14|PSMD2|PSMD3|PSMD4|PSMD6|PSMD7|PSMD8|SEM1	20uM	MCF7	24h		-0.172686	3.83559e-13	978
LINCSCP_45114	CHEMBL1242477	PIK3CA|PIK3CB|PIK3CD|PIK3CG	20uM	PC3	6h	0	0.17267	3.84628e-13	978
LINCSCP_149542	CHEMBL1673039	LRRK2|MAPK7	1.11uM	NPC.TAK	24h		-0.172649	3.86107e-13	978
LINCSCP_105940	179324-69-7	ADRM1|PSMA1|PSMA2|PSMA3|PSMA4|PSMA5|PSMA6|PSMA7|PSMA8|PSMB1|PSMB10|PSMB11|PSMB2|PSMB3|PSMB4|PSMB5|PSMB6|PSMB7|PSMB8|PSMB9|PSMC1|PSMC2|PSMC3|PSMC4|PSMC5|PSMC6|PSMD1|PSMD11|PSMD12|PSMD13|PSMD14|PSMD2|PSMD3|PSMD4|PSMD6|PSMD7|PSMD8|SEM1	20uM	HELA	24h		-0.172638	3.86845e-13	978
LINCSCP_38021	LY-294002	MTOR|PIK3CA|PIK3CB|PIK3CD|PIK3CG|PLK1|PRKDC	10uM	MCF7	6h	0	0.172631	3.87346e-13	978
LINCSCP_142469	179324-69-7	ADRM1|PSMA1|PSMA2|PSMA3|PSMA4|PSMA5|PSMA6|PSMA7|PSMA8|PSMB1|PSMB10|PSMB11|PSMB2|PSMB3|PSMB4|PSMB5|PSMB6|PSMB7|PSMB8|PSMB9|PSMC1|PSMC2|PSMC3|PSMC4|PSMC5|PSMC6|PSMD1|PSMD11|PSMD12|PSMD13|PSMD14|PSMD2|PSMD3|PSMD4|PSMD6|PSMD7|PSMD8|SEM1	20uM	MCF7	24h		-0.172572	3.91437e-13	978
LINCSCP_110524	179324-69-7	ADRM1|PSMA1|PSMA2|PSMA3|PSMA4|PSMA5|PSMA6|PSMA7|PSMA8|PSMB1|PSMB10|PSMB11|PSMB2|PSMB3|PSMB4|PSMB5|PSMB6|PSMB7|PSMB8|PSMB9|PSMC1|PSMC2|PSMC3|PSMC4|PSMC5|PSMC6|PSMD1|PSMD11|PSMD12|PSMD13|PSMD14|PSMD2|PSMD3|PSMD4|PSMD6|PSMD7|PSMD8|SEM1	20uM	HELA	24h		-0.172538	3.93804e-13	978
LINCSCP_129827	PHA-793887	CDK1|CDK10|CDK11B|CDK12|CDK13|CDK14|CDK15|CDK16|CDK17|CDK18|CDK19|CDK2|CDK20|CDK3|CDK4|CDK5|CDK6|CDK7|CDK8|CDK9	0.12uM	LNCAP	24h		-0.172471	3.98595e-13	978
LINCSCP_133481	GSK 1059615	PIK3CA|PIK3CB|PIK3CD|PIK3CG	0.37uM	MCF7	24h		0.172385	4.04777e-13	978
LINCSCP_88839	GSK 1059615	PIK3CA|PIK3CB|PIK3CD|PIK3CG	3.33uM	HA1E	24h		0.172366	4.06105e-13	978
LINCSCP_104513	Everolimus	FKBP1A|MTOR	10uM	HELA	24h		0.172356	4.06857e-13	978
LINCSCP_145373	936890-98-1	MTOR	0.37uM	MDAMB231	24h		0.172317	4.09751e-13	978
LINCSCP_11081	SB 239063	MAPK11|MAPK14	10uM	ASC	24h	1	0.172289	4.11801e-13	978
LINCSCP_116602	PHA-793887	CDK1|CDK10|CDK11B|CDK12|CDK13|CDK14|CDK15|CDK16|CDK17|CDK18|CDK19|CDK2|CDK20|CDK3|CDK4|CDK5|CDK6|CDK7|CDK8|CDK9	3.33uM	HT29	24h		-0.172131	4.23534e-13	978
LINCSCP_106028	MG-132	PSMB1	20uM	HELA	24h		-0.172112	4.25037e-13	978
LINCSCP_45067	PIK 90		10uM	PC3	24h	1	0.172051	4.29654e-13	978
LINCSCP_144532	MG-132	PSMB1	20uM	MCF7	24h		-0.172	4.33603e-13	978
LINCSCP_33565	Sirolimus	FKBP1A|MTOR	10uM	MCF7	24h	0	0.171926	4.39365e-13	978
LINCSCP_41742	SA-1457415		10uM	NKDBA	24h	1	0.171786	4.5043e-13	978
LINCSCP_132577	SCHEMBL6874948	LCK	1.11uM	MCF7	24h		0.171754	4.53004e-13	978
LINCSCP_176527	Mefenamic acid	PTGS1|PTGS2	3uM	A375	6h	0	0.17172	4.5577e-13	978
LINCSCP_109348	CEP-37440		3.33uM	HELA	24h		0.171575	4.67707e-13	978
LINCSCP_133400	PDK1 Inhibitor	PDPK1	10uM	MCF7	24h		0.17152	4.72289e-13	978
LINCSCP_42266	20554-84-1		10uM	NPC	24h	1	-0.171492	4.74695e-13	978
LINCSCP_97075	Pevonedistat	NAE1|UBA3	1.11uM	HA1E	24h		-0.171368	4.85231e-13	978
LINCSCP_128446	KW-2449	ABL1|AURKA|AURKB|FLT3	10uM	HUVEC	24h		-0.171356	4.86273e-13	978
LINCSCP_136799	179324-69-7	ADRM1|PSMA1|PSMA2|PSMA3|PSMA4|PSMA5|PSMA6|PSMA7|PSMA8|PSMB1|PSMB10|PSMB11|PSMB2|PSMB3|PSMB4|PSMB5|PSMB6|PSMB7|PSMB8|PSMB9|PSMC1|PSMC2|PSMC3|PSMC4|PSMC5|PSMC6|PSMD1|PSMD11|PSMD12|PSMD13|PSMD14|PSMD2|PSMD3|PSMD4|PSMD6|PSMD7|PSMD8|SEM1	20uM	MCF7	24h		-0.171344	4.873e-13	978
LINCSCP_104517	Everolimus	FKBP1A|MTOR	0.12uM	HELA	24h		0.171286	4.92414e-13	978
LINCSCP_235594	Sirolimus	FKBP1A|MTOR	1uM	MCF7	24h	0	0.171284	4.92534e-13	978
LINCSCP_53485	PI-103	MTOR|PIK3CA|PIK3CB|PIK3CD|PIK3CG	10uM	SKMEL28	6h	1	0.17125	4.9556e-13	978
LINCSCP_109975	MG-132	PSMB1	20uM	HELA	24h		-0.171153	5.04104e-13	978
LINCSCP_610	IN1549		10uM	A375	24h	0	0.171115	5.07515e-13	978
LINCSCP_67400	Wortmannin	PIK3CA|PIK3CG|PLK1	10uM	MCF7	24h	0	0.171107	5.08254e-13	978
LINCSCP_131173	GSK 1059615	PIK3CA|PIK3CB|PIK3CD|PIK3CG	0.37uM	MCF10A	24h		0.171103	5.08677e-13	978
LINCSCP_123198	MLN-0128	MTOR	0.12uM	HT29	24h		0.171069	5.11686e-13	978
LINCSCP_203773	PD-173074	FGFR1|FGFR3	10uM	ASC	24h	1	0.171021	5.16071e-13	978
LINCSCP_132635	936890-98-1	MTOR	10uM	MCF7	24h		0.170883	5.28931e-13	978
LINCSCP_15466	Parthenolide		10uM	HA1E	24h	1	-0.170881	5.29083e-13	978
LINCSCP_32031	BAS 00535043		10uM	MCF7	6h	0	0.170881	5.29088e-13	978
LINCSCP_107592	Taselisib	PIK3CA|PIK3CB|PIK3CD|PIK3CG|PIK3R1|PIK3R2|PIK3R3|PIK3R5	10uM	HELA	24h		0.170869	5.30201e-13	978
LINCSCP_19501	Dactolisib	MTOR|PIK3CA|PIK3CB|PIK3CD|PIK3CG|PIK3R1|PIK3R2|PIK3R3|PIK3R5	0.5uM	HCC515	6h	0	0.170843	5.32643e-13	978
LINCSCP_13178	Calpain Inhibitor I		10uM	FIBRNPC	24h	1	-0.170835	5.33441e-13	978
LINCSCP_69405	936890-98-1	MTOR	3.33uM	A375	24h		0.170827	5.34157e-13	978
LINCSCP_147653	Quizartinib	CSF1R|FLT3|KIT|PDGFRA|PDGFRB|RET	10uM	NPC.CAS9	24h		-0.17071	5.45318e-13	978
LINCSCP_132578	SCHEMBL6874948	LCK	0.37uM	MCF7	24h		0.170663	5.49928e-13	978
LINCSCP_59490	Medrysone	NR3C1	10uM	VCAP	24h	0	-0.170659	5.50271e-13	978
LINCSCP_88183	ZSTK 474	PIK3CG	1.11uM	HA1E	24h		0.170629	5.53274e-13	978
LINCSCP_58998	WYE 125132	MTOR	10uM	VCAP	6h	1	0.170585	5.57553e-13	978
LINCSCP_145533	Sirolimus	FKBP1A|MTOR	3.33uM	MDAMB231	24h		0.170475	5.68526e-13	978
LINCSCP_114256	GSK 1059615	PIK3CA|PIK3CB|PIK3CD|PIK3CG	0.04uM	HME1	24h		0.170469	5.69162e-13	978
LINCSCP_130698	apigenin		3.33uM	MCF10A	24h		-0.170275	5.89016e-13	978
LINCSCP_36572	WYE 125132	MTOR	0.5uM	MCF7	6h	0	0.170176	5.99342e-13	978
LINCSCP_78235	SCHEMBL6851809	MTOR	0.37uM	A375	24h		0.17003	6.15022e-13	978
LINCSCP_56386	SPECTRUM1505012	CYP19A1	10uM	VCAP	24h	0	-0.170019	6.16146e-13	978
LINCSCP_83896	GSK 1059615	PIK3CA|PIK3CB|PIK3CD|PIK3CG	10uM	ASC.C	24h		0.169892	6.30181e-13	978
LINCSCP_25957	MLS001172197		10uM	HT29	24h	1	-0.169875	6.32052e-13	978
LINCSCP_32994	NU-7026	PRKDC	10uM	MCF7	6h	1	0.169822	6.38029e-13	978
LINCSCP_128124	PDK1 Inhibitor	PDPK1	10uM	HUES3	24h		0.169813	6.38961e-13	978
LINCSCP_149855	AT 7867		3.33uM	NPC.TAK	24h		-0.169729	6.48498e-13	978
LINCSCP_178667	Dexlansoprazole	ATP4A|ATP4B	10uM	A375	6h	1	0.169694	6.52564e-13	978
LINCSCP_88098	PI-103	MTOR|PIK3CA|PIK3CB|PIK3CD|PIK3CG	0.04uM	HA1E	24h		0.169649	6.57756e-13	978
LINCSCP_143720	MG-132	PSMB1	20uM	MCF7	24h		-0.169647	6.57916e-13	978
LINCSCP_142371	MG-132	PSMB1	20uM	MCF7	24h		-0.169574	6.66507e-13	978
LINCSCP_142113	179324-69-7	ADRM1|PSMA1|PSMA2|PSMA3|PSMA4|PSMA5|PSMA6|PSMA7|PSMA8|PSMB1|PSMB10|PSMB11|PSMB2|PSMB3|PSMB4|PSMB5|PSMB6|PSMB7|PSMB8|PSMB9|PSMC1|PSMC2|PSMC3|PSMC4|PSMC5|PSMC6|PSMD1|PSMD11|PSMD12|PSMD13|PSMD14|PSMD2|PSMD3|PSMD4|PSMD6|PSMD7|PSMD8|SEM1	20uM	MCF7	24h		-0.169514	6.73577e-13	978
LINCSCP_150096	GSK 1059615	PIK3CA|PIK3CB|PIK3CD|PIK3CG	0.37uM	NPC.TAK	24h		0.169488	6.76655e-13	978
LINCSCP_129465	Ipatasertib	AKT1|AKT2|AKT3	1.11uM	JURKAT	24h		0.169476	6.78002e-13	978
LINCSCP_101953	Disulfiram	ALDH2	0.37uM	HELA	24h		-0.169432	6.83326e-13	978
LINCSCP_15511	IN1549		10uM	HA1E	6h	0	0.169408	6.86233e-13	978
LINCSCP_87835	Dactolisib	MTOR|PIK3CA|PIK3CB|PIK3CD|PIK3CG|PIK3R1|PIK3R2|PIK3R3|PIK3R5	0.04uM	HA1E	24h		0.169386	6.88863e-13	978
LINCSCP_132798	Sirolimus	FKBP1A|MTOR	3.33uM	MCF7	24h		0.169358	6.92278e-13	978
LINCSCP_34463	Parthenolide		10uM	MCF7	24h	1	-0.169281	7.01655e-13	978
LINCSCP_145384	PHA-793887	CDK1|CDK10|CDK11B|CDK12|CDK13|CDK14|CDK15|CDK16|CDK17|CDK18|CDK19|CDK2|CDK20|CDK3|CDK4|CDK5|CDK6|CDK7|CDK8|CDK9	1.11uM	MDAMB231	24h		-0.169279	7.01965e-13	978
LINCSCP_143554	179324-69-7	ADRM1|PSMA1|PSMA2|PSMA3|PSMA4|PSMA5|PSMA6|PSMA7|PSMA8|PSMB1|PSMB10|PSMB11|PSMB2|PSMB3|PSMB4|PSMB5|PSMB6|PSMB7|PSMB8|PSMB9|PSMC1|PSMC2|PSMC3|PSMC4|PSMC5|PSMC6|PSMD1|PSMD11|PSMD12|PSMD13|PSMD14|PSMD2|PSMD3|PSMD4|PSMD6|PSMD7|PSMD8|SEM1	20uM	MCF7	24h		-0.169278	7.02034e-13	978
LINCSCP_89194	GSK 1059615	PIK3CA|PIK3CB|PIK3CD|PIK3CG	0.04uM	HA1E	24h		0.169234	7.07443e-13	978
LINCSCP_108370	179324-69-7	ADRM1|PSMA1|PSMA2|PSMA3|PSMA4|PSMA5|PSMA6|PSMA7|PSMA8|PSMB1|PSMB10|PSMB11|PSMB2|PSMB3|PSMB4|PSMB5|PSMB6|PSMB7|PSMB8|PSMB9|PSMC1|PSMC2|PSMC3|PSMC4|PSMC5|PSMC6|PSMD1|PSMD11|PSMD12|PSMD13|PSMD14|PSMD2|PSMD3|PSMD4|PSMD6|PSMD7|PSMD8|SEM1	20uM	HELA	24h		-0.169199	7.11844e-13	978
LINCSCP_92703	Everolimus	FKBP1A|MTOR	10uM	HA1E	24h		0.169131	7.20387e-13	978
LINCSCP_142195	179324-69-7	ADRM1|PSMA1|PSMA2|PSMA3|PSMA4|PSMA5|PSMA6|PSMA7|PSMA8|PSMB1|PSMB10|PSMB11|PSMB2|PSMB3|PSMB4|PSMB5|PSMB6|PSMB7|PSMB8|PSMB9|PSMC1|PSMC2|PSMC3|PSMC4|PSMC5|PSMC6|PSMD1|PSMD11|PSMD12|PSMD13|PSMD14|PSMD2|PSMD3|PSMD4|PSMD6|PSMD7|PSMD8|SEM1	20uM	MCF7	24h		-0.169025	7.33889e-13	978
LINCSCP_113151	PI-103	MTOR|PIK3CA|PIK3CB|PIK3CD|PIK3CG	0.04uM	HME1	24h		0.168994	7.37862e-13	978
LINCSCP_150439	GSK 1059615	PIK3CA|PIK3CB|PIK3CD|PIK3CG	0.12uM	NPC.TAK	24h		0.168966	7.41502e-13	978
LINCSCP_25469	CHEMBL258148	CTSL	90uM	HT29	24h	0	-0.168957	7.42768e-13	978
LINCSCP_30111	Wortmannin	PIK3CA|PIK3CG|PLK1	1uM	MCF7	24h	0	0.168906	7.49328e-13	978
LINCSCP_140568	MG-132	PSMB1	20uM	MCF7	24h		-0.16888	7.52839e-13	978
LINCSCP_123795	Tipifarnib	CHURC1-FNTB|FNTA|FNTB	0.12uM	HT29	24h		0.168868	7.54382e-13	978
LINCSCP_103621	PI-103	MTOR|PIK3CA|PIK3CB|PIK3CD|PIK3CG	3.33uM	HELA	24h		0.168764	7.68229e-13	978
LINCSCP_25565	SCHEMBL14379041	PPARG	10uM	HT29	24h	0	-0.168755	7.69495e-13	978
LINCSCP_134191	GSK 1059615	PIK3CA|PIK3CB|PIK3CD|PIK3CG	0.12uM	MCF7	24h		0.168729	7.72984e-13	978
LINCSCP_54882	AKT Inhibitor VIII	AKT1|AKT2	10uM	THP1	6h	1	0.168683	7.79291e-13	978
LINCSCP_91489	Temsirolimus (CCI-779, NSC 683864)	MTOR	0.37uM	HA1E	24h		0.168466	8.09325e-13	978
LINCSCP_139676	179324-69-7	ADRM1|PSMA1|PSMA2|PSMA3|PSMA4|PSMA5|PSMA6|PSMA7|PSMA8|PSMB1|PSMB10|PSMB11|PSMB2|PSMB3|PSMB4|PSMB5|PSMB6|PSMB7|PSMB8|PSMB9|PSMC1|PSMC2|PSMC3|PSMC4|PSMC5|PSMC6|PSMD1|PSMD11|PSMD12|PSMD13|PSMD14|PSMD2|PSMD3|PSMD4|PSMD6|PSMD7|PSMD8|SEM1	20uM	MCF7	24h		-0.168392	8.19935e-13	978
LINCSCP_54138	QS-11	ARFGAP1	10uM	SW620	6h	1	-0.168343	8.27018e-13	978
LINCSCP_84281	HG-14-10-04		3.33uM	ASC	24h		0.168231	8.43323e-13	978
LINCSCP_129825	PHA-793887	CDK1|CDK10|CDK11B|CDK12|CDK13|CDK14|CDK15|CDK16|CDK17|CDK18|CDK19|CDK2|CDK20|CDK3|CDK4|CDK5|CDK6|CDK7|CDK8|CDK9	1.11uM	LNCAP	24h		-0.16821	8.46434e-13	978
LINCSCP_96412	Podofilox		0.12uM	HA1E	24h		-0.168174	8.51735e-13	978
LINCSCP_139954	179324-69-7	ADRM1|PSMA1|PSMA2|PSMA3|PSMA4|PSMA5|PSMA6|PSMA7|PSMA8|PSMB1|PSMB10|PSMB11|PSMB2|PSMB3|PSMB4|PSMB5|PSMB6|PSMB7|PSMB8|PSMB9|PSMC1|PSMC2|PSMC3|PSMC4|PSMC5|PSMC6|PSMD1|PSMD11|PSMD12|PSMD13|PSMD14|PSMD2|PSMD3|PSMD4|PSMD6|PSMD7|PSMD8|SEM1	20uM	MCF7	24h		-0.16814	8.56845e-13	978
LINCSCP_113318	AZD-8055	MTOR	0.04uM	HME1	3h		0.16813	8.58233e-13	978
LINCSCP_121308	Everolimus	FKBP1A|MTOR	3.33uM	HT29	24h		0.168087	8.64739e-13	978
LINCSCP_87988	Pictilisib	PIK3CA|PIK3CB|PIK3CD|PIK3CG|PIK3R1|PIK3R2|PIK3R3|PIK3R5	1.11uM	HA1E	24h		0.168066	8.67986e-13	978
LINCSCP_266337	Trazodone	HTR2A|HTR2C|SLC6A4	10uM	PC3	24h	0	0.16805	8.70362e-13	978
LINCSCP_130102	GW843682X	PLK1|PLK3	0.12uM	LNCAP	3h		0.16804	8.71805e-13	978
LINCSCP_88047	Withaferin A	IKBKB|NAMPT	1.11uM	HA1E	24h		-0.168028	8.73746e-13	978
LINCSCP_131990	Buparlisib	PIK3CA|PIK3CB|PIK3CD|PIK3CG|PIK3R1|PIK3R2|PIK3R3|PIK3R5	1.11uM	MCF7	24h		0.168001	8.77887e-13	978
LINCSCP_30593	CHEMBL520231	XPO1	10uM	MCF7	24h	1	-0.167915	8.91114e-13	978
LINCSCP_67401	Wortmannin	PIK3CA|PIK3CG|PLK1	5uM	MCF7	24h	0	0.167909	8.92032e-13	978
LINCSCP_151356	Sirolimus	FKBP1A|MTOR	0.04uM	PC3	24h		0.167902	8.9311e-13	978
LINCSCP_144169	MG-132	PSMB1	20uM	MCF7	24h		-0.167825	9.05179e-13	978
LINCSCP_98067	AZD2014	MTOR	10uM	HA1E	24h		0.167772	9.136e-13	978
LINCSCP_136736	Pentobarbital	GABRA1|GABRA2|GABRA3|GABRA4|GABRA5|GABRA6|GABRB1|GABRB2|GABRB3|GABRD|GABRE|GABRG1|GABRG2|GABRG3|GABRP|GABRQ	3.33uM	MCF7	24h		-0.167768	9.142e-13	978
LINCSCP_81220	PF477736	CHEK1	10uM	A549	24h		-0.16775	9.16985e-13	978
LINCSCP_36488	SCHEMBL1564574	CHEK1|CHEK2	1uM	MCF7	24h	0	-0.167737	9.19074e-13	978
LINCSCP_11841	OSI-027	MTOR	0.5uM	BT20	24h	0	0.167669	9.2999e-13	978
LINCSCP_139419	CEP-18770 (Delanzomib)		0.37uM	MCF7	24h		-0.167654	9.32569e-13	978
LINCSCP_88509	MLN-0128	MTOR	10uM	HA1E	24h		0.167638	9.35089e-13	978
LINCSCP_33282	PI828		10uM	MCF7	6h	1	0.167623	9.3761e-13	978
LINCSCP_11737	Pictilisib	PIK3CA|PIK3CB|PIK3CD|PIK3CG|PIK3R1|PIK3R2|PIK3R3|PIK3R5	0.5uM	BT20	24h	0	0.167511	9.55986e-13	978
LINCSCP_140035	179324-69-7	ADRM1|PSMA1|PSMA2|PSMA3|PSMA4|PSMA5|PSMA6|PSMA7|PSMA8|PSMB1|PSMB10|PSMB11|PSMB2|PSMB3|PSMB4|PSMB5|PSMB6|PSMB7|PSMB8|PSMB9|PSMC1|PSMC2|PSMC3|PSMC4|PSMC5|PSMC6|PSMD1|PSMD11|PSMD12|PSMD13|PSMD14|PSMD2|PSMD3|PSMD4|PSMD6|PSMD7|PSMD8|SEM1	20uM	MCF7	24h		-0.167383	9.77451e-13	978
LINCSCP_120093	Temsirolimus (CCI-779, NSC 683864)	MTOR	0.37uM	HT29	24h		0.167366	9.80379e-13	978
LINCSCP_15382	AZD-2014	MTOR	10uM	HA1E	24h	1	0.167363	9.80868e-13	978
LINCSCP_111475	Alpelisib	PIK3CA	10uM	HEPG2	24h		0.167313	9.89389e-13	978
LINCSCP_118856	Linagliptin	DPP4	10uM	HT29	24h		0.167311	9.89687e-13	978
LINCSCP_172774	Taselisib	PIK3CA|PIK3CB|PIK3CD|PIK3CG|PIK3R1|PIK3R2|PIK3R3|PIK3R5	0.37uM	YAPC	24h		0.167308	9.90221e-13	978
LINCSCP_88184	ZSTK 474	PIK3CG	0.37uM	HA1E	24h		0.167296	9.92385e-13	978
LINCSCP_111274	GSK 1059615	PIK3CA|PIK3CB|PIK3CD|PIK3CG	0.37uM	HEPG2	24h		0.167283	9.94661e-13	978
LINCSCP_132126	Alpelisib	PIK3CA	10uM	MCF7	24h		0.16727	9.96801e-13	978
LINCSCP_131959	C21H27N7O3	AKT1|AKT2|AKT3|PRKCQ	3.33uM	MCF7	24h		0.167216	1.00616e-12	978
LINCSCP_43914	Sirolimus	FKBP1A|MTOR	1uM	PC3	24h	0	0.167157	1.01662e-12	978
LINCSCP_113055	936890-98-1	MTOR	0.12uM	HME1	24h		0.167091	1.02819e-12	978
LINCSCP_15281	Tamatinib	SYK	10uM	HA1E	24h	1	0.167058	1.03415e-12	978
LINCSCP_10342	Dactolisib	MTOR|PIK3CA|PIK3CB|PIK3CD|PIK3CG|PIK3R1|PIK3R2|PIK3R3|PIK3R5	0.5uM	A673	6h	1	0.166922	1.05888e-12	978
LINCSCP_133510	HG-14-10-04		1.11uM	MCF7	24h		0.166918	1.05961e-12	978
LINCSCP_142472	179324-69-7	ADRM1|PSMA1|PSMA2|PSMA3|PSMA4|PSMA5|PSMA6|PSMA7|PSMA8|PSMB1|PSMB10|PSMB11|PSMB2|PSMB3|PSMB4|PSMB5|PSMB6|PSMB7|PSMB8|PSMB9|PSMC1|PSMC2|PSMC3|PSMC4|PSMC5|PSMC6|PSMD1|PSMD11|PSMD12|PSMD13|PSMD14|PSMD2|PSMD3|PSMD4|PSMD6|PSMD7|PSMD8|SEM1	20uM	MCF7	24h		-0.166886	1.06543e-12	978
LINCSCP_32128	GANT-61	GLI1|GLI2	10uM	MCF7	24h	0	-0.16687	1.06845e-12	978
LINCSCP_139849	MG-132	PSMB1	20uM	MCF7	24h		-0.166844	1.07325e-12	978
LINCSCP_136882	MG-132	PSMB1	20uM	MCF7	24h		-0.166815	1.0787e-12	978
LINCSCP_142734	CEP-37440		3.33uM	MCF7	24h		0.166786	1.08405e-12	978
LINCSCP_53655	CHEMBL1242477	PIK3CA|PIK3CB|PIK3CD|PIK3CG	20uM	SNU1040	6h	1	0.166785	1.08432e-12	978
LINCSCP_138958	179324-69-7	ADRM1|PSMA1|PSMA2|PSMA3|PSMA4|PSMA5|PSMA6|PSMA7|PSMA8|PSMB1|PSMB10|PSMB11|PSMB2|PSMB3|PSMB4|PSMB5|PSMB6|PSMB7|PSMB8|PSMB9|PSMC1|PSMC2|PSMC3|PSMC4|PSMC5|PSMC6|PSMD1|PSMD11|PSMD12|PSMD13|PSMD14|PSMD2|PSMD3|PSMD4|PSMD6|PSMD7|PSMD8|SEM1	20uM	MCF7	24h		-0.166703	1.09967e-12	978
LINCSCP_69406	936890-98-1	MTOR	1.11uM	A375	24h		0.166699	1.10044e-12	978
LINCSCP_142643	Dorzolamide HCL		10uM	MCF7	24h		-0.166671	1.10587e-12	978
LINCSCP_139677	179324-69-7	ADRM1|PSMA1|PSMA2|PSMA3|PSMA4|PSMA5|PSMA6|PSMA7|PSMA8|PSMB1|PSMB10|PSMB11|PSMB2|PSMB3|PSMB4|PSMB5|PSMB6|PSMB7|PSMB8|PSMB9|PSMC1|PSMC2|PSMC3|PSMC4|PSMC5|PSMC6|PSMD1|PSMD11|PSMD12|PSMD13|PSMD14|PSMD2|PSMD3|PSMD4|PSMD6|PSMD7|PSMD8|SEM1	20uM	MCF7	24h		-0.166663	1.10739e-12	978
LINCSCP_15609	Vemurafenib	BRAF	10uM	HA1E	6h	0	0.166657	1.10861e-12	978
LINCSCP_143568	179324-69-7	ADRM1|PSMA1|PSMA2|PSMA3|PSMA4|PSMA5|PSMA6|PSMA7|PSMA8|PSMB1|PSMB10|PSMB11|PSMB2|PSMB3|PSMB4|PSMB5|PSMB6|PSMB7|PSMB8|PSMB9|PSMC1|PSMC2|PSMC3|PSMC4|PSMC5|PSMC6|PSMD1|PSMD11|PSMD12|PSMD13|PSMD14|PSMD2|PSMD3|PSMD4|PSMD6|PSMD7|PSMD8|SEM1	3.33uM	MCF7	24h		-0.16664	1.11187e-12	978
LINCSCP_1890	Tranilast		10uM	A375	6h	0	0.166633	1.11307e-12	978
LINCSCP_143717	MG-132	PSMB1	20uM	MCF7	24h		-0.166576	1.1242e-12	978
LINCSCP_25644	Tosedostat	ANPEP|C9orf3|DNPEP|ENPEP|ERAP1|ERAP2|LAP3|LNPEP|LVRN|METAP1|METAP1D|METAP2|NPEPL1|NPEPPS|RNPEP|RNPEPL1|XPNPEP1|XPNPEP2|XPNPEP3	80uM	HT29	24h	0	-0.166539	1.13137e-12	978
LINCSCP_144530	MG-132	PSMB1	20uM	MCF7	24h		-0.166502	1.13868e-12	978
LINCSCP_32249	BRN 1088757		10uM	MCF7	24h	1	-0.166343	1.17025e-12	978
LINCSCP_68527	Wortmannin	PIK3CA|PIK3CG|PLK1	10uM	VCAP	6h	0	0.166327	1.17346e-12	978
LINCSCP_103296	Temsirolimus (CCI-779, NSC 683864)	MTOR	10uM	HELA	24h		0.166304	1.17819e-12	978
LINCSCP_66288	AZD-8055	MTOR	10uM	WSUDLCL2	6h	1	0.166296	1.17988e-12	978
LINCSCP_129468	Ipatasertib	AKT1|AKT2|AKT3	0.04uM	JURKAT	24h		0.166177	1.20425e-12	978
LINCSCP_148362	GW620972X		1.11uM	NPC.CAS9	24h		-0.166169	1.20601e-12	978
LINCSCP_44514	SKF96365	CYP3A4|TRPC1	10uM	PC3	24h	0	-0.166159	1.2081e-12	978
LINCSCP_150827	WZ3105	CLK2|CSNK1E|FLT3|ULK1	0.12uM	PC3	24h		-0.16614	1.21201e-12	978
LINCSCP_163924	936890-98-1	MTOR	1.11uM	SKBR3	3h		0.166114	1.21741e-12	978
LINCSCP_15261	Dactolisib	MTOR|PIK3CA|PIK3CB|PIK3CD|PIK3CG|PIK3R1|PIK3R2|PIK3R3|PIK3R5	0.5uM	HA1E	24h	0	0.166101	1.2202e-12	978
LINCSCP_116259	PHA-665752	MET	10uM	HT29	24h		-0.166015	1.23838e-12	978
LINCSCP_36574	WYE 125132	MTOR	1uM	MCF7	6h	0	0.165924	1.25807e-12	978
LINCSCP_102335	AZD1208		3.33uM	HELA	24h		0.165918	1.25921e-12	978
LINCSCP_120420	TORIN1	MTOR	3.33uM	HT29	24h		0.165916	1.2597e-12	978
LINCSCP_122165	BMS-299897		3.33uM	HT29	24h		-0.165877	1.26818e-12	978
LINCSCP_36708	SCHEMBL17052537	BTK|JAK3|MKNK2|MTOR|PRKDC	0.5uM	MCF7	6h	0	0.165865	1.27089e-12	978
LINCSCP_147936	GSK 1059615	PIK3CA|PIK3CB|PIK3CD|PIK3CG	3.33uM	NPC.CAS9	24h		0.165848	1.27455e-12	978
LINCSCP_30149	LY-294002	MTOR|PIK3CA|PIK3CB|PIK3CD|PIK3CG|PLK1|PRKDC	10uM	MCF7	6h	0	0.165788	1.28783e-12	978
LINCSCP_144172	MG-132	PSMB1	20uM	MCF7	24h		-0.165721	1.30269e-12	978
LINCSCP_178771	Artemether		10uM	A375	6h	1	0.16568	1.3118e-12	978
LINCSCP_145403	SCHEMBL17052537	BTK|JAK3|MKNK2|MTOR|PRKDC	0.37uM	MDAMB231	24h		0.16564	1.321e-12	978
LINCSCP_159985	SCHEMBL6851809	MTOR	0.04uM	PC3	24h		0.165638	1.32142e-12	978
LINCSCP_43002	BRD-K42197878		10uM	NPC	24h	1	-0.165604	1.32918e-12	978
LINCSCP_3961	4LY1	HDAC1|HDAC2	10uM	A375	24h	0	0.165596	1.3311e-12	978
LINCSCP_16669	Vemurafenib	BRAF	10uM	HA1E	6h	0	0.165498	1.35353e-12	978
LINCSCP_136738	Pentobarbital	GABRA1|GABRA2|GABRA3|GABRA4|GABRA5|GABRA6|GABRB1|GABRB2|GABRB3|GABRD|GABRE|GABRG1|GABRG2|GABRG3|GABRP|GABRQ	0.37uM	MCF7	24h		-0.165486	1.35626e-12	978
LINCSCP_96965	Erlotinib	EGFR	10uM	HA1E	24h		0.165486	1.35648e-12	978
LINCSCP_84962	GSK 1059615	PIK3CA|PIK3CB|PIK3CD|PIK3CG	1.11uM	ASC	24h		0.165474	1.35907e-12	978
LINCSCP_145395	PF-562271	PTK2|PTK2B	3.33uM	MDAMB231	24h		-0.165415	1.37297e-12	978
LINCSCP_141626	Podofilox		0.37uM	MCF7	24h		-0.165393	1.37817e-12	978
LINCSCP_108397	SCHEMBL6851809	MTOR	1.11uM	HELA	24h		0.165358	1.38644e-12	978
LINCSCP_46496	SCHEMBL15556278	DDR1	10uM	PC3	24h	0	0.16535	1.38833e-12	978
LINCSCP_10313	IN1549		10uM	A673	6h	1	0.165294	1.40185e-12	978
LINCSCP_149835	PD-0325901	MAP2K1|MAP2K2	0.04uM	NPC.TAK	24h		-0.165286	1.40376e-12	978
LINCSCP_126466	Dolastatin 10		10uM	HT29	24h		-0.16528	1.40522e-12	978
LINCSCP_120422	TORIN1	MTOR	0.37uM	HT29	24h		0.165251	1.41216e-12	978
LINCSCP_131926	GSK 1059615	PIK3CA|PIK3CB|PIK3CD|PIK3CG	0.12uM	MCF7	24h		0.165168	1.43241e-12	978
LINCSCP_148286	GSK 1059615	PIK3CA|PIK3CB|PIK3CD|PIK3CG	0.12uM	NPC.CAS9	24h		0.165148	1.43733e-12	978
LINCSCP_44526	Ticlopidine	P2RY12	10uM	PC3	24h	0	0.165146	1.43787e-12	978
LINCSCP_103620	PI-103	MTOR|PIK3CA|PIK3CB|PIK3CD|PIK3CG	10uM	HELA	24h		0.165143	1.43859e-12	978
LINCSCP_136715	179324-69-7	ADRM1|PSMA1|PSMA2|PSMA3|PSMA4|PSMA5|PSMA6|PSMA7|PSMA8|PSMB1|PSMB10|PSMB11|PSMB2|PSMB3|PSMB4|PSMB5|PSMB6|PSMB7|PSMB8|PSMB9|PSMC1|PSMC2|PSMC3|PSMC4|PSMC5|PSMC6|PSMD1|PSMD11|PSMD12|PSMD13|PSMD14|PSMD2|PSMD3|PSMD4|PSMD6|PSMD7|PSMD8|SEM1	20uM	MCF7	24h		-0.165141	1.43906e-12	978
LINCSCP_242461	SA-424936		10uM	MCF7	24h	1	-0.165065	1.45789e-12	978
LINCSCP_143194	179324-69-7	ADRM1|PSMA1|PSMA2|PSMA3|PSMA4|PSMA5|PSMA6|PSMA7|PSMA8|PSMB1|PSMB10|PSMB11|PSMB2|PSMB3|PSMB4|PSMB5|PSMB6|PSMB7|PSMB8|PSMB9|PSMC1|PSMC2|PSMC3|PSMC4|PSMC5|PSMC6|PSMD1|PSMD11|PSMD12|PSMD13|PSMD14|PSMD2|PSMD3|PSMD4|PSMD6|PSMD7|PSMD8|SEM1	20uM	MCF7	24h		-0.16505	1.46168e-12	978
LINCSCP_1955	Enalaprilat	ACE	10uM	A375	6h	1	0.164999	1.47454e-12	978
LINCSCP_30604	AZD-2014	MTOR	10uM	MCF7	24h	1	0.164927	1.49271e-12	978
LINCSCP_170198	PF-04691502	MTOR|PIK3CA|PIK3CB|PIK3CD|PIK3CG|PIK3R1|PIK3R2|PIK3R3|PIK3R5	1.11uM	YAPC	24h		0.164907	1.49789e-12	978
LINCSCP_255155	CHEMBL3183436		10uM	MCF7	24h	0	0.164874	1.50645e-12	978
LINCSCP_88838	GSK 1059615	PIK3CA|PIK3CB|PIK3CD|PIK3CG	10uM	HA1E	24h		0.164871	1.50714e-12	978
LINCSCP_41074	CHEMBL2358729		10uM	NEU	24h	1	-0.164855	1.51122e-12	978
LINCSCP_36915	EX-8678		0.5uM	MCF7	6h	0	0.164854	1.51154e-12	978
LINCSCP_113058	Palbociclib	CCND1|CDK4|CDK6	3.33uM	HME1	24h		-0.164717	1.54738e-12	978
LINCSCP_97913	Sirolimus	FKBP1A|MTOR	3.33uM	HA1E	24h		0.164673	1.55908e-12	978
LINCSCP_139850	MG-132	PSMB1	20uM	MCF7	24h		-0.164669	1.56005e-12	978
LINCSCP_144661	GSK 1059615	PIK3CA|PIK3CB|PIK3CD|PIK3CG	0.37uM	MDAMB231	24h		0.164669	1.5601e-12	978
LINCSCP_3905	Sirolimus	FKBP1A|MTOR	1.11uM	A375	24h	0	0.164666	1.56086e-12	978
LINCSCP_32407	AC1NUE3V	DUSP1|DUSP6	10uM	MCF7	24h	0	-0.164637	1.56872e-12	978
LINCSCP_120421	TORIN1	MTOR	1.11uM	HT29	24h		0.164612	1.5754e-12	978
LINCSCP_32572	OSI-027	MTOR	10uM	MCF7	24h	0	0.164606	1.57688e-12	978
LINCSCP_103867	MG-132	PSMB1	20uM	HELA	24h		-0.16459	1.58132e-12	978
LINCSCP_132645	Palbociclib	CCND1|CDK4|CDK6	0.12uM	MCF7	24h		-0.164586	1.58244e-12	978
LINCSCP_112599	Rabusertib	CHEK1	10uM	HEPG2	24h		-0.164554	1.59113e-12	978
LINCSCP_82652	GSK 1059615	PIK3CA|PIK3CB|PIK3CD|PIK3CG	1.11uM	A549	24h		0.16455	1.5921e-12	978
LINCSCP_143810	MG-132	PSMB1	20uM	MCF7	24h		-0.164542	1.59445e-12	978
LINCSCP_98071	AZD2014	MTOR	0.12uM	HA1E	24h		0.164531	1.59728e-12	978
LINCSCP_58114	Estradiol	ESR1|ESR2|NR1I2	10uM	VCAP	24h	0	-0.164506	1.6041e-12	978
LINCSCP_68827	LY-294002	MTOR|PIK3CA|PIK3CB|PIK3CD|PIK3CG|PLK1|PRKDC	0.1uM	VCAP	24h	0	-0.164474	1.613e-12	978
LINCSCP_55662	Danazol	AR|ESR1|GNRHR|PGR	10uM	VCAP	24h	0	-0.164373	1.64089e-12	978
LINCSCP_103300	Temsirolimus (CCI-779, NSC 683864)	MTOR	0.12uM	HELA	24h		0.164349	1.64778e-12	978
LINCSCP_106044	CEP-18770 (Delanzomib)		0.37uM	HELA	24h		-0.164317	1.65673e-12	978
LINCSCP_1896	Rifabutin		10uM	A375	6h	1	0.164269	1.67044e-12	978
LINCSCP_36555	OSI-027	MTOR	0.5uM	MCF7	24h	0	0.164217	1.68512e-12	978
LINCSCP_134817	MG-132	PSMB1	20uM	MCF7	24h		-0.164181	1.69572e-12	978
LINCSCP_111320	SCHEMBL570779		3.33uM	HEPG2	24h		-0.164147	1.70559e-12	978
LINCSCP_254438	LY-294002	MTOR|PIK3CA|PIK3CB|PIK3CD|PIK3CG|PLK1|PRKDC	1uM	MCF7	6h	0	0.164126	1.71144e-12	978
LINCSCP_168807	TORIN1	MTOR	1.11uM	YAPC	24h		0.164106	1.71739e-12	978
LINCSCP_100641	I-BET151		3.33uM	HCC515	24h		-0.164078	1.72561e-12	978
LINCSCP_115752	AS-605240	PIK3CG	1.11uM	HS578T	24h		-0.164021	1.74232e-12	978
LINCSCP_151131	SCHEMBL6874948	LCK	1.11uM	PC3	24h		0.163987	1.75261e-12	978
LINCSCP_24749	Ponatinib	ABL1|BCR|FGFR1|FGFR2|FGFR3|FGFR4|FLT3|KIT|RET|TEK	10uM	HS578T	24h	1	0.163954	1.76247e-12	978
LINCSCP_295214	Apigenin		10uM	VCAP	24h	0	-0.163905	1.77721e-12	978
LINCSCP_118607	Dactolisib	MTOR|PIK3CA|PIK3CB|PIK3CD|PIK3CG|PIK3R1|PIK3R2|PIK3R3|PIK3R5	1.11uM	HT29	24h		0.163884	1.78354e-12	978
LINCSCP_110690	MG-132	PSMB1	20uM	HELA	24h		-0.163873	1.78685e-12	978
LINCSCP_90863	Ridaforolimus (Deforolimus, MK-8669)	MTOR	0.37uM	HA1E	24h		0.16386	1.79085e-12	978
LINCSCP_125195	SCHEMBL6851809	MTOR	3.33uM	HT29	24h		0.163847	1.79475e-12	978
LINCSCP_81959	BRD-A25736793	MTOR	0.12uM	A549	24h		0.163827	1.80094e-12	978
LINCSCP_141562	MG-132	PSMB1	20uM	MCF7	24h		-0.163815	1.80448e-12	978
LINCSCP_81037	Tozasertib	ABL1|AURKA|AURKB|AURKC|BCR|FLT3|JAK2	0.37uM	A549	24h		-0.16381	1.80603e-12	978
LINCSCP_108772	VU-0402605		0.04uM	HELA	24h		-0.163807	1.8071e-12	978
LINCSCP_160437	GDC-0068		3.33uM	PC3	24h		0.163793	1.81137e-12	978
LINCSCP_100613	BIX01294	EHMT2	0.37uM	HCC515	24h		0.163758	1.82204e-12	978
LINCSCP_36210	AC1Q6JJ5	TOP2A	0.001uM	MCF7	24h	0	-0.163718	1.83466e-12	978
LINCSCP_165487	BRD-A25736793	MTOR	0.37uM	SKL	24h		0.16364	1.85894e-12	978
LINCSCP_142277	MG-132	PSMB1	20uM	MCF7	24h		-0.163635	1.86074e-12	978
LINCSCP_37668	LY-294002	MTOR|PIK3CA|PIK3CB|PIK3CD|PIK3CG|PLK1|PRKDC	3uM	MCF7	24h	0	0.163633	1.86128e-12	978
LINCSCP_28534	Sirolimus	FKBP1A|MTOR	3.33uM	HT29	24h	0	0.16358	1.87814e-12	978
LINCSCP_112999	GSK 1059615	PIK3CA|PIK3CB|PIK3CD|PIK3CG	3.33uM	HME1	24h		0.163573	1.88019e-12	978
LINCSCP_129619	MLN-0128	MTOR	10uM	JURKAT	24h		0.163569	1.88152e-12	978
LINCSCP_36066	Sirolimus	FKBP1A|MTOR	0.001uM	MCF7	6h	0	0.163547	1.88856e-12	978
LINCSCP_144271	179324-69-7	ADRM1|PSMA1|PSMA2|PSMA3|PSMA4|PSMA5|PSMA6|PSMA7|PSMA8|PSMB1|PSMB10|PSMB11|PSMB2|PSMB3|PSMB4|PSMB5|PSMB6|PSMB7|PSMB8|PSMB9|PSMC1|PSMC2|PSMC3|PSMC4|PSMC5|PSMC6|PSMD1|PSMD11|PSMD12|PSMD13|PSMD14|PSMD2|PSMD3|PSMD4|PSMD6|PSMD7|PSMD8|SEM1	20uM	MCF7	24h		-0.163531	1.89377e-12	978
LINCSCP_132839	Gefitinib	EGFR	10uM	MCF7	24h		-0.163527	1.89499e-12	978
LINCSCP_123794	Tipifarnib	CHURC1-FNTB|FNTA|FNTB	0.37uM	HT29	24h		0.163503	1.90277e-12	978
LINCSCP_118099	PI 3-K/mTOR Inhibitor III, PKI-179	MTOR|PIK3CA	0.12uM	HT29	24h		0.163446	1.92131e-12	978
LINCSCP_59530	19-Norethindrone acetate	PGR	10uM	VCAP	24h	0	-0.16344	1.92311e-12	978
LINCSCP_26297	NCGC00010694		10uM	HT29	6h	1	0.163427	1.92754e-12	978
LINCSCP_36571	WYE 125132	MTOR	0.1uM	MCF7	6h	0	0.163417	1.9306e-12	978
LINCSCP_142010	MG-132	PSMB1	20uM	MCF7	24h		-0.163332	1.95862e-12	978
LINCSCP_142111	179324-69-7	ADRM1|PSMA1|PSMA2|PSMA3|PSMA4|PSMA5|PSMA6|PSMA7|PSMA8|PSMB1|PSMB10|PSMB11|PSMB2|PSMB3|PSMB4|PSMB5|PSMB6|PSMB7|PSMB8|PSMB9|PSMC1|PSMC2|PSMC3|PSMC4|PSMC5|PSMC6|PSMD1|PSMD11|PSMD12|PSMD13|PSMD14|PSMD2|PSMD3|PSMD4|PSMD6|PSMD7|PSMD8|SEM1	20uM	MCF7	24h		-0.163287	1.97373e-12	978
LINCSCP_99899	PI-103	MTOR|PIK3CA|PIK3CB|PIK3CD|PIK3CG	0.04uM	HCC515	24h		0.163284	1.97459e-12	978
LINCSCP_136798	179324-69-7	ADRM1|PSMA1|PSMA2|PSMA3|PSMA4|PSMA5|PSMA6|PSMA7|PSMA8|PSMB1|PSMB10|PSMB11|PSMB2|PSMB3|PSMB4|PSMB5|PSMB6|PSMB7|PSMB8|PSMB9|PSMC1|PSMC2|PSMC3|PSMC4|PSMC5|PSMC6|PSMD1|PSMD11|PSMD12|PSMD13|PSMD14|PSMD2|PSMD3|PSMD4|PSMD6|PSMD7|PSMD8|SEM1	20uM	MCF7	24h		-0.163259	1.98313e-12	978
LINCSCP_145538	THZ-2-98-01		10uM	MDAMB231	24h		-0.163128	2.02765e-12	978
LINCSCP_33123	2-Phenylethyl 3-(3,4-dihydroxyphenyl)prop-2-enoate	ALOX5	10uM	MCF7	24h	0	-0.163125	2.02853e-12	978
LINCSCP_32401	HG-5-88-01	COQ8B|EGFR	10uM	MCF7	6h	1	0.163109	2.03406e-12	978
LINCSCP_170199	PF-04691502	MTOR|PIK3CA|PIK3CB|PIK3CD|PIK3CG|PIK3R1|PIK3R2|PIK3R3|PIK3R5	0.37uM	YAPC	24h		0.163061	2.05079e-12	978
LINCSCP_36025	Doxorubicin	TOP2A	0.01uM	MCF7	24h	0	-0.16306	2.05096e-12	978
LINCSCP_132061	Radicicol		3.33uM	MCF7	24h		-0.163052	2.05376e-12	978
LINCSCP_250835	Sirolimus	FKBP1A|MTOR	0.5uM	MCF7	6h	0	0.163035	2.05967e-12	978
LINCSCP_4454	Evodiamine	TRPV1	10uM	A549	24h	1	-0.163018	2.06586e-12	978
LINCSCP_36866	GSK 1059615	PIK3CA|PIK3CB|PIK3CD|PIK3CG	10uM	MCF7	6h	1	0.163001	2.07163e-12	978
LINCSCP_140823	PHA-793887	CDK1|CDK10|CDK11B|CDK12|CDK13|CDK14|CDK15|CDK16|CDK17|CDK18|CDK19|CDK2|CDK20|CDK3|CDK4|CDK5|CDK6|CDK7|CDK8|CDK9	0.12uM	MCF7	24h		-0.162967	2.08376e-12	978
LINCSCP_85840	GSK 1059615	PIK3CA|PIK3CB|PIK3CD|PIK3CG	0.12uM	BT20	24h		0.162898	2.10802e-12	978
LINCSCP_9601	BMS-536924	IGF1R	3uM	A549	6h	0	0.162842	2.12829e-12	978
LINCSCP_132129	Alpelisib	PIK3CA	0.37uM	MCF7	24h		0.162824	2.1345e-12	978
LINCSCP_139949	179324-69-7	ADRM1|PSMA1|PSMA2|PSMA3|PSMA4|PSMA5|PSMA6|PSMA7|PSMA8|PSMB1|PSMB10|PSMB11|PSMB2|PSMB3|PSMB4|PSMB5|PSMB6|PSMB7|PSMB8|PSMB9|PSMC1|PSMC2|PSMC3|PSMC4|PSMC5|PSMC6|PSMD1|PSMD11|PSMD12|PSMD13|PSMD14|PSMD2|PSMD3|PSMD4|PSMD6|PSMD7|PSMD8|SEM1	20uM	MCF7	24h		-0.162799	2.14366e-12	978
LINCSCP_12970	AZD-2014	MTOR	10uM	EFO27	6h	1	0.162752	2.16065e-12	978
LINCSCP_131925	GSK 1059615	PIK3CA|PIK3CB|PIK3CD|PIK3CG	0.37uM	MCF7	24h		0.162735	2.16703e-12	978
LINCSCP_4461	IN1549		10uM	A549	24h	0	0.162702	2.17897e-12	978
LINCSCP_11617	Sirolimus	FKBP1A|MTOR	0.5uM	BT20	24h	1	0.162695	2.18168e-12	978
LINCSCP_144274	179324-69-7	ADRM1|PSMA1|PSMA2|PSMA3|PSMA4|PSMA5|PSMA6|PSMA7|PSMA8|PSMB1|PSMB10|PSMB11|PSMB2|PSMB3|PSMB4|PSMB5|PSMB6|PSMB7|PSMB8|PSMB9|PSMC1|PSMC2|PSMC3|PSMC4|PSMC5|PSMC6|PSMD1|PSMD11|PSMD12|PSMD13|PSMD14|PSMD2|PSMD3|PSMD4|PSMD6|PSMD7|PSMD8|SEM1	20uM	MCF7	24h		-0.162667	2.19192e-12	978
LINCSCP_38798	GSK-1070916	AURKB|AURKC	0.1uM	MCF7	24h	0	-0.162639	2.20239e-12	978
LINCSCP_44510	Brompheniramine	HRH1	10uM	PC3	24h	0	0.162605	2.2151e-12	978
LINCSCP_19407	Vorinostat	HDAC1|HDAC2|HDAC3|HDAC6|HDAC8	10uM	HCC515	24h	0	-0.162579	2.22496e-12	978
LINCSCP_140119	MG-132	PSMB1	20uM	MCF7	24h		-0.162566	2.22982e-12	978
LINCSCP_172772	Taselisib	PIK3CA|PIK3CB|PIK3CD|PIK3CG|PIK3R1|PIK3R2|PIK3R3|PIK3R5	3.33uM	YAPC	24h		0.162563	2.23079e-12	978
LINCSCP_57184	AZD-8055	MTOR	10uM	VCAP	6h	0	0.162559	2.23216e-12	978
LINCSCP_131868	AKT Inhibitor VIII	AKT1|AKT2	10uM	MCF7	24h		0.162541	2.239e-12	978
LINCSCP_126515	Bavisant (dihydrochloride hydrate)	HRH3	3.33uM	HT29	24h		-0.162522	2.24644e-12	978
LINCSCP_88758	Dasatinib	ABL1|BCR|BLK|EPHA2|FGR|FRK|FYN|HCK|KIT|LCK|LYN|PDGFRB|SRC|SRMS|YES1	0.12uM	HA1E	24h		0.162465	2.26797e-12	978
LINCSCP_132547	AZD-8055	MTOR	1.11uM	MCF7	24h		0.162424	2.28359e-12	978
LINCSCP_28608	AT-9283	ABL1|AURKA|AURKB|FLT3|JAK2|JAK3	0.04uM	HT29	24h	0	-0.162395	2.29495e-12	978
LINCSCP_111577	GSK 1059615	PIK3CA|PIK3CB|PIK3CD|PIK3CG	10uM	HEPG2	24h		0.162394	2.29539e-12	978
LINCSCP_134812	MG-132	PSMB1	20uM	MCF7	24h		-0.162362	2.30768e-12	978
LINCSCP_90864	Ridaforolimus (Deforolimus, MK-8669)	MTOR	0.12uM	HA1E	24h		0.162357	2.30957e-12	978
LINCSCP_144531	MG-132	PSMB1	20uM	MCF7	24h		-0.162342	2.31564e-12	978
LINCSCP_136438	179324-69-7	ADRM1|PSMA1|PSMA2|PSMA3|PSMA4|PSMA5|PSMA6|PSMA7|PSMA8|PSMB1|PSMB10|PSMB11|PSMB2|PSMB3|PSMB4|PSMB5|PSMB6|PSMB7|PSMB8|PSMB9|PSMC1|PSMC2|PSMC3|PSMC4|PSMC5|PSMC6|PSMD1|PSMD11|PSMD12|PSMD13|PSMD14|PSMD2|PSMD3|PSMD4|PSMD6|PSMD7|PSMD8|SEM1	20uM	MCF7	24h		-0.162308	2.32862e-12	978
LINCSCP_104515	Everolimus	FKBP1A|MTOR	1.11uM	HELA	24h		0.162304	2.33048e-12	978
LINCSCP_139952	179324-69-7	ADRM1|PSMA1|PSMA2|PSMA3|PSMA4|PSMA5|PSMA6|PSMA7|PSMA8|PSMB1|PSMB10|PSMB11|PSMB2|PSMB3|PSMB4|PSMB5|PSMB6|PSMB7|PSMB8|PSMB9|PSMC1|PSMC2|PSMC3|PSMC4|PSMC5|PSMC6|PSMD1|PSMD11|PSMD12|PSMD13|PSMD14|PSMD2|PSMD3|PSMD4|PSMD6|PSMD7|PSMD8|SEM1	20uM	MCF7	24h		-0.162267	2.345e-12	978
LINCSCP_47132	CHEMBL2140299		10uM	PC3	24h	0	-0.16224	2.35548e-12	978
LINCSCP_10207	LY-294002	MTOR|PIK3CA|PIK3CB|PIK3CD|PIK3CG|PLK1|PRKDC	10uM	A549	6h	0	0.162193	2.37441e-12	978
LINCSCP_139593	179324-69-7	ADRM1|PSMA1|PSMA2|PSMA3|PSMA4|PSMA5|PSMA6|PSMA7|PSMA8|PSMB1|PSMB10|PSMB11|PSMB2|PSMB3|PSMB4|PSMB5|PSMB6|PSMB7|PSMB8|PSMB9|PSMC1|PSMC2|PSMC3|PSMC4|PSMC5|PSMC6|PSMD1|PSMD11|PSMD12|PSMD13|PSMD14|PSMD2|PSMD3|PSMD4|PSMD6|PSMD7|PSMD8|SEM1	20uM	MCF7	24h		-0.162154	2.39002e-12	978
LINCSCP_1902	Mifepristone	AR|NR3C1|PGR	10uM	A375	6h	0	0.162114	2.4062e-12	978
LINCSCP_125747	AZD-5438	CDK1|CDK10|CDK11B|CDK12|CDK13|CDK14|CDK15|CDK16|CDK17|CDK18|CDK19|CDK2|CDK20|CDK3|CDK4|CDK5|CDK6|CDK7|CDK8|CDK9	3.33uM	HT29	24h		-0.162103	2.4104e-12	978
LINCSCP_36910	Buparlisib	PIK3CA|PIK3CB|PIK3CD|PIK3CG|PIK3R1|PIK3R2|PIK3R3|PIK3R5	0.5uM	MCF7	6h	0	0.162077	2.42108e-12	978

## Sheet: Disease Signatures
SignatureId	Dataset	Factor	Treatment	Baseline	Concordance	pValue	nGenes
GDS_5269	gdsGDS2494	time	24_h	control	0.192	4.1e-14	969
GDS_5754	gdsGDS1479	specimen	normal_urothelium	superficial_transitional_cell_carcinoma_w/_surrounding_carcinoma_in_situ_lesion	0.174	1.4e-12	969
GDS_3588	gdsGDS4090	agent	Bortezomib_(Velcade)_+_Estrogen	control	-0.172	1.6e-12	977
GDS_3796	gdsGDS4046	genotype/variation	BCR/FGFR1_expression	MIG_empty_vector_control	-0.160	1.4e-11	975
GDS_6595	gdsGDS2125	cell.type	differentiated	undifferentiated	-0.160	1.4e-11	974
GDS_6599	gdsGDS2125	agent	PMA	untreated	-0.160	1.4e-11	974
GDS_409	gdsGDS4454	genotype/variation	control	FGFR3_knockdown_(shRNA_6-16)	0.160	1.5e-11	975
GDS_3798	gdsGDS4046	genotype/variation	MIG_empty_vector_control	ZMYM2/FGFR1_expression	0.156	2.5e-11	975
GDS_7499	gdsGDS3514	disease.state	atypical	atypical__dedifferentiated	-0.156	2.8e-11	969

## Sheet: ENCODE Signatures
SignatureId	TranscriptionFactor	Treatment	CellLine	Concordance
ENC_511	SREBP1	pravastatin	HepG2	-3.84244
ENC_206	E2F4	None	HeLa-S3	3.27779
ENC_508	GRp20	forskolin	HepG2	-2.89231
ENC_72	NFKB	TNFa	GM12878	2.8641
ENC_385	NRF1	None	K562	-2.86362
ENC_248	BRCA1	None	HepG2	-2.81752
ENC_383	NR2F2	None	K562	-2.79222
ENC_512	SREBP2	pravastatin	HepG2	-2.73667
ENC_196	BRF1	None	HeLa-S3	-2.68558
ENC_338	c-Myc	IFNg6h	K562	-2.60272

## Sheet: Connectivity Map Legacy
SignatureId	Perturbagen	Concentration	CellLine	Concordance	pValue	nGenes
CMAP_295	sirolimus	0.1uM	MCF7	0.215528	3.72231e-16	963
CMAP_392	wortmannin	0.01uM	MCF7	0.204057	4.4068e-15	963
CMAP_397	wortmannin	1uM,0.01uM	MCF7	0.183388	2.65907e-13	963
CMAP_642	quinostatin	10uM	MCF7	0.181186	4.0087e-13	963
CMAP_185	LY-294002	10uM,0.1uM	MCF7	0.166138	5.79502e-12	963
CMAP_178	LY-294002	10uM	MCF7	0.160348	1.52303e-11	963
CMAP_297	sirolimus	0.1uM	PC3	0.159322	1.80104e-11	963

## Sheet: EBI Expression Atlas
SignatureId	Dataset	Factor	Treatment	Baseline	Organism	Concordance	pValue	nGenes
EBI_2313	E-GEOD-4600	'differentiated' vs 'undifferentiated' in 'wild type genotype'	differentiated	undifferentiated	human	-0.17479	1.02577e-12	977
EBI_380	E-GEOD-15811	'expression of BCR/FGFR1' vs 'MIG control'	expression of BCR/FGFR1	MIG control	human	-0.170192	2.3341e-12	977
EBI_3859	E-GEOD-69540	'neuregulin' vs 'none' at '24 hour'	neuregulin	none' at '24 hour	human	-0.168412	3.19006e-12	977
EBI_3858	E-GEOD-69540	'neuregulin' vs 'none' at '12 hour'	neuregulin	none' at '12 hour	human	-0.163192	7.82299e-12	977
EBI_2547	E-GEOD-48812	'sulforaphane; prostate carcinoma' at '24 hour' vs 'DMSO; prostate carcinoma' at '24 hour'	sulforaphane; prostate carcinoma' at '24 hour	DMSO; prostate carcinoma' at '24 hour	human	-0.159299	1.50005e-11	977
EBI_847	E-GEOD-20505	'S2 stimulation (British trial conditions)' at '48 hour' vs 'control' at '0 hour'	S2 stimulation (British trial conditions)' at '48 hour	control' at '0 hour	human	-0.156789	2.26357e-11	977
EBI_1893	E-GEOD-39082	'expanded on HUVEC and m5GF in the presence of mD1R for 7 days' vs 'control'	expanded on HUVEC and m5GF in the presence of mD1R for 7 days	control	mouse	-0.155632	2.73018e-11	977
EBI_1954	E-GEOD-40513	'CDK4/6 inhibitor PD 0332991' vs 'vehicle'	CDK4/6 inhibitor PD 0332991	vehicle	mouse	-0.155186	2.93382e-11	977
EBI_3333	E-GEOD-59765	overexpression of EGFR' vs 'control'	'overexpression of EGFR	control'	human	0.155004	3.02109e-11	977

## Sheet: Pharmacogenomics
SignatureId	Perturbagen	GeneTargets	Concentration	CellLine	Time	Concordance	pValue	nGenes
PG_3417	sirolimus	FKBP1A|MTOR	100nM	HCT-15	24h	0.194017	2.69757e-14	975
PG_3443	sirolimus	FKBP1A|MTOR	100nM	HT29	24h	0.166473	4.5976e-12	975
PG_3372	sirolimus	FKBP1A|MTOR	10nM	CAKI-1	24h	0.163534	7.59396e-12	975
PG_3399	sirolimus	FKBP1A|MTOR	100nM	EKVX	24h	0.158517	1.75207e-11	975
PG_3464	sirolimus	FKBP1A|MTOR	10nM	LOX	24h	0.154128	3.56508e-11	975

## Sheet: Cancer Therapeutics Response
SignatureId	Compound	Tissue	Concordance	pValue	nGenes
CTRS_1	CIL55	CTRP cell lines	-0.214582	1.62962e-11	965
CTRS_5339	CIL55	non-haematopoietic and non-lymphoid cancer	-0.214582	1.62962e-11	965
CTRS_2383	BRD-K02492147	endometrium cancer	-0.205269	1.2189e-10	965
