# Supplementary material for: Connecting omics signatures and revealing biological mechanisms with iLINCS
Source: Nat Commun. 2022 Aug 9;13:4678. doi: 10.1038/s41467-022-32205-3 (PMC9362980; doi:10.1038/s41467-022-32205-3)
Supplement: Supplementary file 5 — Supplementary Data SD2 [file 41467_2022_32205_MOESM5_ESM.xlsx]

## Sheet: LumA Up
Lumin	Overlap	P-value	Adjusted P-value	Old P-value	Old Adjusted P-value	Odds Ratio	Combined Score	Genes
Estrogen Response Early	48/200	4.50778e-26	1.80311e-24	0	0	8.90638	519.789	SLC22A5;MAST4;ARL3;ABHD2;SEMA3B;ASB13;ABAT;ADCY1;CELSR1;CELSR2;THSD4;IGF1R;SEC14L2;UGCG;GJA1;STC2;MYB;NRIP1;SLC39A6;LRIG1;RBBP8;PMAIP1;FLNB;ANXA9;SYBU;SLC19A2;CA12;KDM4B;IGFBP4;SIAH2;ABCA3;ELOVL2;TPBG;GREB1;MYOF;NPY1R;KCNK15;GFRA1;PDZK1;MED13L;ADCY9;MPPED2;BHLHE40;BCL2;PGR;CHPT1;MAPT;IL6ST
Estrogen Response Late	31/200	8.26125e-12	1.65225e-10	0	0	5.0424	128.679	SERPINA3;SLC22A5;IGSF1;ARL3;ABHD2;PTGER3;SEMA3B;CELSR2;SERPINA5;SCUBE2;MYB;NRIP1;RBBP8;FLNB;ANXA9;CA12;IGFBP4;SIAH2;ABCA3;TNNC1;TPBG;MYOF;NPY1R;DNAJC12;PDZK1;RABEP1;BCL2;PGR;CHPT1;MAPT;IL6ST
p53 Pathway	13/200	0.0310782	0.372978	0	0	1.86102	6.46005	HEXIM1;BTG2;GLS2;ZBTB16;WWP1;ABAT;XPC;PRKAB1;NINJ1;CCNG1;CTSF;ANKRA2;SLC19A2
UV Response Dn	10/144	0.0372978	0.372978	0	0	1.99491	6.56091	TGFBR3;GJA1;IRS1;PRKCE;BHLHE40;APBB2;MAP2K5;IGF1R;CDON;RUNX1
Bile Acid Metabolism	7/112	0.113155	0.905244	0	0	1.77738	3.87289	ABCA3;HSD17B4;TFCP2L1;PEX11G;SERPINA6;PEX12;NUDT12
Hypoxia	10/200	0.192309	0.999406	0	0	1.40282	2.31276	CA12;BCAN;STC2;SIAH2;TPBG;BHLHE40;BCL2;NEDD4L;IRS2;FBP1
Spermatogenesis	7/135	0.219906	0.999406	0	0	1.45625	2.20558	IFT88;NPY5R;NPHP1;RAD17;IP6K1;PHF7;PCSK4
Myogenesis	9/200	0.30297	0.999406	0	0	1.25411	1.49756	HDAC5;ADCY9;STC2;TNNC1;BHLHE40;ITGA7;SORBS1;SORBS3;FGF2
heme Metabolism	9/200	0.30297	0.999406	0	0	1.25411	1.49756	BCAM;BTG2;DCAF10;BTRC;TMEM9B;EZH1;RBM5;ADD1;ABCG2
Fatty Acid Metabolism	7/158	0.350277	0.999406	0	0	1.23296	1.29341	HMGCL;SLC22A5;AUH;MAOA;HSD17B4;GLUL;CRYZ
Hedgehog Signaling	1936-02-01	0.377663	0.999406	0	0	1.56321	1.52218	TLE3;CELSR1
Coagulation	6/138	0.385681	0.999406	0	0	1.20846	1.15135	F8;CPQ;TMPRSS6;HPN;MST1;RAPGEF3
Xenobiotic Metabolism	8/200	0.440837	0.999406	0	0	1.10736	0.907016	MAOA;IGFBP4;NINJ1;PDK4;ACOX3;SERPINA6;ESR1;FBP1
KRAS Signaling Dn	8/200	0.440837	0.999406	0	0	1.10736	0.907016	GAMT;C5;BTG2;IDUA;ZBTB16;PDE6B;TFCP2L1;CELSR2
Apical Surface	1944-02-01	0.477936	0.999406	0	0	1.26493	0.93387	RTN4RL1;GATA3
UV Response Up	6/158	0.513684	0.999406	0	0	1.04836	0.698358	BTG2;NAT1;MAOA;DLG4;NTRK3;IL6ST
Pperoxisome	4/104	0.524781	0.999406	0	0	1.06227	0.684926	HMGCL;DLG4;HSD17B4;SERPINA6
Adipogenesis	7/200	0.592502	0.999406	0	0	0.962527	0.503788	STAT5A;SLC27A1;PTGER3;ITGA7;LIFR;CD302;SORBS1
Angiogenesis	1936-01-01	0.736128	0.999406	0	0	0.758187	0.232271	SERPINA5
TNF-alpha Signaling via NF-kB	6/200	0.737529	0.999406	0	0	0.819588	0.249523	STAT5A;BTG2;NINJ1;BHLHE40;IRS2;IL6ST
Apical Junction	6/200	0.737529	0.999406	0	0	0.819588	0.249523	GAMT;IRS1;LAMA3;WNK4;EVL;SORBS3
Cholesterol Homeostasis	1974-02-01	0.755072	0.999406	0	0	0.736725	0.206977	SEMA3B;CPEB2
Wnt-beta Catenin Signaling	1942-01-01	0.788722	0.999406	0	0	0.647031	0.153568	HDAC5
DNA Repair	4/150	0.798279	0.999406	0	0	0.725838	0.163529	BCAM;DCTN4;AK3;XPC
IL-6/JAK/STAT3 Signaling	1987-02-01	0.829191	0.999406	0	0	0.623627	0.116808	STAT3;IL6ST
Apoptosis	4/161	0.840479	0.999406	0	0	0.674595	0.117233	TGFBR3;BTG2;PMAIP1;ADD1
Complement	5/200	0.855619	0.999406	0	0	0.678509	0.1058	F8;TMPRSS6;CPQ;IRF2;GATA3
Epithelial Mesenchymal Transition	5/200	0.855619	0.999406	0	0	0.678509	0.1058	TGFBR3;GJA1;IGFBP4;LAMA3;FGF2
Glycolysis	5/200	0.855619	0.999406	0	0	0.678509	0.1058	IDUA;STC2;TPBG;AK3;IRS2
Androgen Response	2/100	0.882478	0.999406	0	0	0.540534	0.0675783	ABHD2;LIFR
IL-2/STAT5 Signaling	4/199	0.933632	0.999406	0	0	0.542056	0.0372246	BHLHE40;BCL2;LRIG1;IGF1R
Inflammatory Response	4/200	0.935224	0.999406	0	0	0.539262	0.0361139	BTG2;TPBG;HPN;SCN1B
Interferon Alpha Response	1997-01-01	0.972548	0.999406	0	0	0.275546	0.00766999	IRF2
Interferon Gamma Response	3/200	0.977875	0.999406	0	0	0.401816	0.00898996	EIF4E3;STAT3;IRF2
mTORC1 Signaling	3/200	0.977875	0.999406	0	0	0.401816	0.00898996	BTG2;CCNG1;BHLHE40
KRAS Signaling Up	3/200	0.977875	0.999406	0	0	0.401816	0.00898996	SERPINA3;SEMA3B;SCN1B
Unfolded Protein Response	1/113	0.984854	0.999406	0	0	0.235985	0.00360156	STC2
Mitotic Spindle	2/199	0.994733	0.999406	0	0	0.267507	0.00141281	PREX1;FLNB
Oxidative Phosphorylation	2/200	0.994903	0.999406	0	0	0.266142	0.00136005	PDK4;ACADSB
G2-M Checkpoint	1/200	0.999406	0.999406	0	0	0.132213	7.86167e-05	TLE3

## Sheet: Her2 Up
Term	Overlap	P-value	Adjusted P-value	Old P-value	Old Adjusted P-value	Odds Ratio	Combined Score	Genes
E2F Targets	87/200	1.97564e-75	8.8904e-74	0	0	25.9275	4459.87	TOP2A;MCM7;SUV39H1;DSCC1;BUB1B;HMGB3;MKI67;BRCA2;SMC4;CKS1B;LMNB1;CDC20;PTTG1;CHEK2;CHEK1;STMN1;MYBL2;TK1;KPNA2;DLGAP5;TCF19;HELLS;RFC3;RFC2;TUBB;CTPS1;CDC25A;CDC25B;DDX39A;MELK;ESPL1;MTHFD2;CCNE1;CKS2;DEPDC1;TIMELESS;MCM3;MCM4;BIRC5;KIF2C;MCM5;MCM6;ASF1B;MCM2;PRIM2;PCNA;CDCA3;CDCA8;HMMR;AURKB;AURKA;RAD51AP1;CCNB2;PRDX4;ORC6;RACGAP1;E2F8;PLK4;GINS1;RANBP1;XRCC6;RRM2;SPAG5;GINS3;PLK1;HMGA1;DONSON;…
G2-M Checkpoint	81/200	4.07432e-67	9.16722e-66	0	0	22.6769	3466.58	TOP2A;SUV39H1;CCNF;AMD1;HMGB3;KIF11;MKI67;BRCA2;SMC4;SMC2;KIF15;LMNB1;CKS1B;CDC20;CHAF1A;PTTG1;EXO1;CHEK1;STMN1;NUSAP1;NEK2;MYBL2;FBXO5;KPNA2;KIF23;CDC25A;CDC25B;CCNA2;SLC7A5;DDX39A;DBF4;ESPL1;EWSR1;INCENP;NUP50;CKS2;MCM3;BIRC5;KIF2C;MCM5;MCM6;KIF20B;MCM2;PRIM2;TROAP;TTK;HMMR;HIF1A;CENPA;AURKB;AURKA;CCNB2;ORC6;CDC45;RACGAP1;E2F1;RAD54L;E2F2;BUB1;PLK4;POLQ;STIL;UBE2C;ODF2;PLK1;HMGA1;CDC6;NDC80;TPX…
mTORC1 Signaling	46/200	5.4445e-26	8.16675e-25	0	0	9.36516	544.796	GPI;IDI1;PSMD12;PSMD14;SHMT2;PITPNB;CCNF;ARPC5L;GMPS;ENO1;AURKA;HSPD1;STIP1;EBP;PNP;PSMB5;PGK1;PHGDH;BUB1;PDK1;ACTR3;ACTR2;G6PD;TPI1;RRM2;GOT1;HMGCS1;TXNRD1;PLK1;EIF2S2;HSPE1;CDC25A;CCT6A;SLC7A5;PSMA3;PFKL;DDX39A;MTHFD2;PPA1;PSAT1;MCM4;TRIB3;PSMG1;GAPDH;LGMN;MCM2
Myc Targets V1	39/200	1.7496e-19	1.9683e-18	0	0	7.50619	324.19	HDAC2;PCNA;PSMD14;MCM7;U2AF1;PSMA7;UBE2L3;HSPD1;PPM1G;CDC20;PSMD7;PRDX4;CDC45;PSMB2;YWHAQ;PSMB3;PSMD3;PGK1;PSMD1;SNRPD3;KPNA2;CCT5;RANBP1;XRCC6;RFC4;CTPS1;EIF2S2;HSPE1;SRPK1;CCNA2;PSMA6;SNRPG;MCM4;SNRPA1;MCM5;MCM6;RAN;MAD2L1;MCM2
Mitotic Spindle	34/199	2.50177e-15	2.2516e-14	0	0	6.33273	212.918	TOP2A;PIF1;TTK;KIF11;BRCA2;SMC4;KIF15;LMNB1;AURKA;CCNB2;RACGAP1;NUSAP1;NEK2;FBXO5;ECT2;BUB1;DLGAP5;PLK1;RANBP9;KIF23;NDC80;ANLN;TPX2;CENPE;CENPF;ESPL1;INCENP;PRC1;KIF4A;CDK1;CDC42EP1;BIRC5;KIF2C;KIF20B
Glycolysis	21/200	2.95221e-06	2.21416e-05	0	0	3.52931	44.9386	G6PD;TPI1;GOT1;PGAM1;SRD5A3;ENO1;TXN;HMMR;CENPA;AURKA;ISG20;MED24;NASP;STMN1;DEPDC1;PGK1;CDK1;KIF20A;LCT;PFKP;SLC25A13
Spermatogenesis	16/135	9.58194e-06	6.15982e-05	0	0	4.02586	46.5214	RFC4;PARP2;TTK;NCAPH;AURKA;CCNB2;DBF4;CDK1;NEK2;PSMG1;KIF2C;CNIH2;BUB1;EZH2;IL12RB2;CDKN3
Myc Targets V2	1958-08-01	0.00059027	0.00332027	0	0	4.7488	35.307	PLK4;PES1;PLK1;MCM4;MCM5;HSPE1;HSPD1;BYSL
Cholesterol Homeostasis	1974-09-01	0.000701372	0.00350686	0	0	4.11267	29.8682	IDI1;FDPS;EBP;MVK;HMGCS1;MVD;TRIB3;S100A11;LGMN
DNA Repair	13/150	0.00139229	0.0062653	0	0	2.82538	18.582	FEN1;RFC3;RALA;RFC4;PCNA;RFC2;ALYREF;ADRM1;VPS37B;ZWINT;PNP;RAD51;POLR2D
Reactive Oxygen Species Pathway	1949-06-01	0.00520688	0.0213009	0	0	4.13019	21.7156	G6PD;PRDX4;NDUFA6;TXNRD1;TXN;PFKP
UV Response Up	12/158	0.00611457	0.0227394	0	0	2.44234	12.4488	STARD3;STIP1;FEN1;RFC4;GCH1;CCNE1;LHX2;PARP2;EPCAM;CASP3;AGO2;AMD1
Interferon Gamma Response	14/200	0.00656915	0.0227394	0	0	2.2389	11.2513	GCH1;HIF1A;USP18;NUP93;ISG20;CXCL10;PSMA3;CXCL11;PNP;PSMB2;MTHFD2;CASP3;TRIM26;PFKP
Androgen Response	8/100	0.0173249	0.0556873	0	0	2.57525	10.4442	IDI1;XRCC6;HMGCS1;ADRM1;PGM3;AKT1;DBI;CENPN
PI3K/AKT/mTOR Signaling	8/105	0.0225526	0.0676577	0	0	2.44187	9.25935	ACTR3;ACTR2;CFL1;CDK1;E2F1;AKT1;TRIB3;PDK1
Hypoxia	12/200	0.0333081	0.0881686	0	0	1.89256	6.43841	ISG20;SLC25A1;GPI;PFKL;TPI1;NAGK;PGK1;ENO1;B4GALNT2;GAPDH;PFKP;PDK1
Estrogen Response Late	12/200	0.0333081	0.0881686	0	0	1.89256	6.43841	CDC20;PLK4;TOP2A;ISG20;SLC7A5;ST14;STIL;IDH2;LSR;KIF20A;CDC6;S100A9
Unfolded Protein Response	7/113	0.0793952	0.198488	0	0	1.95131	4.94328	SLC7A5;MTHFD2;PSAT1;CHAC1;PDIA5;ATF4;CKS1B
Interferon Alpha Response	1997-06-01	0.100463	0.237939	0	0	1.94677	4.47361	ISG20;CXCL10;CXCL11;PSMA3;TRIM26;USP18
Xenobiotic Metabolism	10/200	0.124901	0.262363	0	0	1.55556	3.23591	DDC;ABCC2;TDO2;GCH1;SHMT2;SLC35B1;KYNU;PYCR1;COMT;PPARD
Oxidative Phosphorylation	10/200	0.124901	0.262363	0	0	1.55556	3.23591	GPI;COX7B;PDHA1;NDUFA6;IDH2;CYCS;HCCS;ETFA;UQCR10;SLC25A5
Pperoxisome	6/104	0.128266	0.262363	0	0	1.80706	3.71106	TOP2A;IDI1;FDPS;IDH2;CTPS1;ABCD1
Fatty Acid Metabolism	8/158	0.150638	0.291605	0	0	1.57473	2.98076	IL4I1;IDI1;ADSL;PDHA1;TDO2;HMGCS1;TP53INP2;HCCS
Wnt-beta Catenin Signaling	1942-03-01	0.159426	0.291605	0	0	2.26694	4.1625	HDAC2;SKP2;PPARD
Apoptosis	8/161	0.162003	0.291605	0	0	1.54361	2.80959	ISG20;TOP2A;PPP3R1;EBP;GCH1;CASP3;ERBB2;CDC25B
Notch Signaling	1932-02-01	0.283956	0.491463	0	0	1.9626	2.47079	DTX4;PPARD
IL-2/STAT5 Signaling	8/199	0.332641	0.554402	0	0	1.23406	1.35831	CXCL10;UCK2;PNP;CCNE1;CASP3;NCS1;CDC6;CKAP4
Complement	6/200	0.647382	0.971073	0	0	0.908292	0.394943	RABIF;CASP5;KYNU;CASP3;S100A9;LGMN
Inflammatory Response	6/200	0.647382	0.971073	0	0	0.908292	0.394943	CXCL10;CXCL11;GCH1;SLC31A1;ADRM1;HIF1A
KRAS Signaling Dn	6/200	0.647382	0.971073	0	0	0.908292	0.394943	PNMT;CALML5;SLC30A3;PRODH;GPR19;RIBC2
Bile Acid Metabolism	3/112	0.71758	0.988995	0	0	0.808166	0.268206	IDI1;IDH2;ABCD1
Pancreas Beta Cells	1940-01-01	0.738013	0.988995	0	0	0.753347	0.228862	NKX2-2
IL-6/JAK/STAT3 Signaling	1987-02-01	0.785045	0.988995	0	0	0.69071	0.167162	CXCL10;CXCL11
Adipogenesis	5/200	0.791196	0.988995	0	0	0.751836	0.176087	SLC5A6;SLC25A1;COX7B;PFKL;UQCR10
p53 Pathway	5/200	0.791196	0.988995	0	0	0.751836	0.176087	ST14;PCNA;CLCA2;TRIB3;PITPNC1
Allograft Rejection	5/200	0.791196	0.988995	0	0	0.751836	0.176087	MRPL3;AKT1;UBE2D1;DEGS1;HIF1A
Coagulation	3/138	0.836492	0.998796	0	0	0.651637	0.116342	RABIF;MMP1;LGMN
TNF-alpha Signaling via NF-kB	4/200	0.898604	0.998796	0	0	0.597454	0.0638752	CXCL10;CXCL11;GCH1;KYNU
Estrogen Response Early	4/200	0.898604	0.998796	0	0	0.597454	0.0638752	LAD1;SLC7A5;MED24;SLC37A1
UV Response Dn	2/144	0.952827	0.998796	0	0	0.412229	0.0199198	PLCB4;ERBB2
Myogenesis	3/200	0.962353	0.998796	0	0	0.445112	0.0170808	TEAD4;FDPS;TCAP
Apical Junction	3/200	0.962353	0.998796	0	0	0.445112	0.0170808	GRB7;SLC30A3;MVD
heme Metabolism	3/200	0.962353	0.998796	0	0	0.445112	0.0170808	NARF;GMPS;E2F2
Epithelial Mesenchymal Transition	2/200	0.990541	0.998796	0	0	0.294777	0.00280145	MCM7;MMP1
KRAS Signaling Up	1/200	0.998796	0.998796	0	0	0.146417	0.000176334	CXCL10
