# Supplementary material for: Connecting omics signatures and revealing biological mechanisms with iLINCS
Source: Nat Commun. 2022 Aug 9;13:4678. doi: 10.1038/s41467-022-32205-3 (PMC9362980; doi:10.1038/s41467-022-32205-3)
Supplement: Supplementary file 6 — Supplementary Data SD3 [file 41467_2022_32205_MOESM6_ESM.xlsx]

## Sheet: Top 100 LINCS CP Signatures
SignatureId	Perturbagen	GeneTargets	Concentration	CellLine	Time	is_exemplar	Concordance	pValue	nGenes
LINCSCP_135677	KPT-330	XPO1	0.37uM	MCF7	24h		0.536675	1.12359e-73	973
LINCSCP_139907	Palbociclib	CCND1|CDK4|CDK6	10uM	MCF7	24h		0.532363	2.59775e-72	973
LINCSCP_30538	BMS-536924	IGF1R	10uM	MCF7	24h	1	0.52233	3.26347e-69	973
LINCSCP_139908	Palbociclib	CCND1|CDK4|CDK6	3.33uM	MCF7	24h		0.517938	6.88514e-68	973
LINCSCP_32534	WZ 3146	EGFR	10uM	MCF7	24h	0	0.516068	2.48852e-67	973
LINCSCP_139909	Palbociclib	CCND1|CDK4|CDK6	1.11uM	MCF7	24h		0.514339	8.1089e-67	973
LINCSCP_68535	Wortmannin	PIK3CA|PIK3CG|PLK1	10uM	VCAP	24h	0	0.513729	1.22721e-66	973
LINCSCP_30615	AZD-8055	MTOR	10uM	MCF7	24h	1	0.510985	7.85793e-66	973
LINCSCP_139910	Palbociclib	CCND1|CDK4|CDK6	0.37uM	MCF7	24h		0.506649	1.42709e-64	973
LINCSCP_142733	CEP-37440		10uM	MCF7	24h		0.505707	2.66437e-64	973
LINCSCP_68431	Wortmannin	PIK3CA|PIK3CG|PLK1	10uM	VCAP	24h	0	0.499235	1.84389e-62	973
LINCSCP_66499	Wortmannin	PIK3CA|PIK3CG|PLK1	10uM	A549	24h	0	0.498125	3.77911e-62	973
LINCSCP_68776	Wortmannin	PIK3CA|PIK3CG|PLK1	10uM	VCAP	24h	0	0.496722	9.32528e-62	973
LINCSCP_138392	PF-04691502	MTOR|PIK3CA|PIK3CB|PIK3CD|PIK3CG|PIK3R1|PIK3R2|PIK3R3|PIK3R5	1.11uM	MCF7	24h		0.495505	2.0345e-61	973
LINCSCP_32891	Naproxol	PTGS1|PTGS2	10uM	MCF7	24h	0	0.495273	2.35966e-61	973
LINCSCP_135676	KPT-330	XPO1	1.11uM	MCF7	24h		0.494676	3.45484e-61	973
LINCSCP_139778	MLN-0128	MTOR	1.11uM	MCF7	24h		0.493159	9.07185e-61	973
LINCSCP_68566	Wortmannin	PIK3CA|PIK3CG|PLK1	10uM	VCAP	24h	0	0.492846	1.10587e-60	973
LINCSCP_9429	Dactolisib	MTOR|PIK3CA|PIK3CB|PIK3CD|PIK3CG|PIK3R1|PIK3R2|PIK3R3|PIK3R5	1uM	A549	24h	0	0.492779	1.1543e-60	973
LINCSCP_68553	Wortmannin	PIK3CA|PIK3CG|PLK1	10uM	VCAP	24h	1	0.492755	1.17157e-60	973
LINCSCP_67336	Wortmannin	PIK3CA|PIK3CG|PLK1	10uM	MCF7	24h	0	0.491354	2.84306e-60	973
LINCSCP_30467	CHEMBL1242477	PIK3CA|PIK3CB|PIK3CD|PIK3CG	20uM	MCF7	24h	1	0.490061	6.41618e-60	973
LINCSCP_30610	STK219801		20uM	MCF7	24h	0	0.488142	2.13431e-59	973
LINCSCP_66514	Wortmannin	PIK3CA|PIK3CG|PLK1	10uM	A549	24h	0	0.486392	6.34457e-59	973
LINCSCP_39020	Palbociclib	CCND1|CDK4|CDK6	10uM	MDAMB231	24h	0	0.486196	7.16286e-59	973
LINCSCP_30420	Teniposide	TOP2A	1uM	MCF7	24h	0	0.484926	1.57235e-58	973
LINCSCP_68414	Wortmannin	PIK3CA|PIK3CG|PLK1	10uM	VCAP	24h	0	0.484102	2.61371e-58	973
LINCSCP_9391	AC1MJ3VH	TOP2A	0.5uM	A549	24h	0	0.484081	2.64817e-58	973
LINCSCP_139578	UNII-CVL1685GPH		10uM	MCF7	24h		0.483787	3.17386e-58	973
LINCSCP_81639	ZSTK 474	PIK3CG	10uM	A549	24h		0.482785	5.8712e-58	973
LINCSCP_139780	MLN-0128	MTOR	0.12uM	MCF7	24h		0.482026	9.34804e-58	973
LINCSCP_139377	Milciclib (PHA-848125)	CDK1|CDK2|CDK4|NTRK1	0.37uM	MCF7	24h		0.479635	4.01349e-57	973
LINCSCP_81655	EX-8678		0.12uM	A549	24h		0.479602	4.09379e-57	973
LINCSCP_81246	Apitolisib (gdc-0980, rg7422)	PIK3CA|PIK3CB|PIK3CD|PIK3CG|MTOR	1.11uM	A549	24h		0.479074	5.64048e-57	973
LINCSCP_9669	AC1Q6JJ5	TOP2A	0.01uM	A549	24h	0	0.478411	8.42315e-57	973
LINCSCP_9430	Dactolisib	MTOR|PIK3CA|PIK3CB|PIK3CD|PIK3CG|PIK3R1|PIK3R2|PIK3R3|PIK3R5	3uM	A549	24h	0	0.477631	1.34915e-56	973
LINCSCP_32501	Pictilisib	PIK3CA|PIK3CB|PIK3CD|PIK3CG|PIK3R1|PIK3R2|PIK3R3|PIK3R5	10uM	MCF7	24h	0	0.477466	1.48987e-56	973
LINCSCP_81291	Dactolisib	MTOR|PIK3CA|PIK3CB|PIK3CD|PIK3CG|PIK3R1|PIK3R2|PIK3R3|PIK3R5	0.04uM	A549	24h		0.476688	2.37949e-56	973
LINCSCP_66671	Wortmannin	PIK3CA|PIK3CG|PLK1	10uM	A549	24h	0	0.476446	2.75219e-56	973
LINCSCP_139202	AP26113		1.11uM	MCF7	24h		0.476298	3.00778e-56	973
LINCSCP_81245	Apitolisib (gdc-0980, rg7422)	PIK3CA|PIK3CB|PIK3CD|PIK3CG|MTOR	3.33uM	A549	24h		0.476068	3.4533e-56	973
LINCSCP_67255	Wortmannin	PIK3CA|PIK3CG|PLK1	10uM	MCF7	24h	0	0.475587	4.60743e-56	973
LINCSCP_68612	Wortmannin	PIK3CA|PIK3CG|PLK1	10uM	VCAP	24h	0	0.474614	8.24131e-56	973
LINCSCP_30493	Dactolisib	MTOR|PIK3CA|PIK3CB|PIK3CD|PIK3CG|PIK3R1|PIK3R2|PIK3R3|PIK3R5	0.5uM	MCF7	24h	0	0.473248	1.8589e-55	973
LINCSCP_139777	MLN-0128	MTOR	3.33uM	MCF7	24h		0.472853	2.35022e-55	973
LINCSCP_139779	MLN-0128	MTOR	0.37uM	MCF7	24h		0.472663	2.63064e-55	973
LINCSCP_66536	Wortmannin	PIK3CA|PIK3CG|PLK1	10uM	A549	24h	0	0.472126	3.61796e-55	973
LINCSCP_139630	Epirubicin HCl		0.12uM	MCF7	24h		0.471604	4.92462e-55	973
LINCSCP_68582	Wortmannin	PIK3CA|PIK3CG|PLK1	10uM	VCAP	24h	0	0.470684	8.47595e-55	973
LINCSCP_66623	Wortmannin	PIK3CA|PIK3CG|PLK1	10uM	A549	24h	0	0.470505	9.42093e-55	973
LINCSCP_67836	Wortmannin	PIK3CA|PIK3CG|PLK1	10uM	PC3	24h	0	0.469921	1.32844e-54	973
LINCSCP_30604	AZD-2014	MTOR	10uM	MCF7	24h	1	0.469459	1.74207e-54	973
LINCSCP_9428	Dactolisib	MTOR|PIK3CA|PIK3CB|PIK3CD|PIK3CG|PIK3R1|PIK3R2|PIK3R3|PIK3R5	10uM	A549	24h	1	0.468803	2.5597e-54	973
LINCSCP_5381	CHEMBL1716096		10uM	A549	24h	0	0.468743	2.65056e-54	973
LINCSCP_142314	ENMD-2076	AURKA|AURKB|CSF1R|FGFR3|FLT3|KDR|KIT|PDGFRA|SRC	3.33uM	MCF7	24h		0.468234	3.57033e-54	973
LINCSCP_67868	Wortmannin	PIK3CA|PIK3CG|PLK1	10uM	PC3	24h	0	0.468154	3.7404e-54	973
LINCSCP_67828	Wortmannin	PIK3CA|PIK3CG|PLK1	10uM	PC3	24h	0	0.467547	5.33129e-54	973
LINCSCP_39021	Palbociclib	CCND1|CDK4|CDK6	1uM	MDAMB231	24h	0	0.46718	6.60135e-54	973
LINCSCP_171710	Palbociclib	CCND1|CDK4|CDK6	10uM	YAPC	24h		0.466838	8.0546e-54	973
LINCSCP_68677	Wortmannin	PIK3CA|PIK3CG|PLK1	10uM	VCAP	24h	0	0.466754	8.46044e-54	973
LINCSCP_81442	Pictilisib	PIK3CA|PIK3CB|PIK3CD|PIK3CG|PIK3R1|PIK3R2|PIK3R3|PIK3R5	10uM	A549	24h		0.466495	9.83449e-54	973
LINCSCP_140827	AMG 232		1.11uM	MCF7	24h		0.465705	1.55513e-53	973
LINCSCP_139585	Amonafide	TOP2A	3.33uM	MCF7	24h		0.465538	1.71374e-53	973
LINCSCP_81967	MLN-0128	MTOR	10uM	A549	24h		0.465124	2.17761e-53	973
LINCSCP_81287	Dactolisib	MTOR|PIK3CA|PIK3CB|PIK3CD|PIK3CG|PIK3R1|PIK3R2|PIK3R3|PIK3R5	3.33uM	A549	24h		0.464822	2.59236e-53	973
LINCSCP_32823	Homosalate		10uM	MCF7	24h	0	0.464073	3.99427e-53	973
LINCSCP_143287	AZD2014	MTOR	1.11uM	MCF7	24h		0.464044	4.06347e-53	973
LINCSCP_71572	LY2874455		1.11uM	A375	24h		0.463737	4.84804e-53	973
LINCSCP_129999	ZSTK 474	PIK3CG	0.37uM	LNCAP	24h		0.463666	5.05189e-53	973
LINCSCP_142313	ENMD-2076	AURKA|AURKB|CSF1R|FGFR3|FLT3|KDR|KIT|PDGFRA|SRC	10uM	MCF7	24h		0.463608	5.22231e-53	973
LINCSCP_137749	NUTLIN 3	MDM2	3.33uM	MCF7	24h		0.463491	5.58439e-53	973
LINCSCP_138393	PF-04691502	MTOR|PIK3CA|PIK3CB|PIK3CD|PIK3CG|PIK3R1|PIK3R2|PIK3R3|PIK3R5	0.37uM	MCF7	24h		0.463286	6.28493e-53	973
LINCSCP_81551	PI-103	MTOR|PIK3CA|PIK3CB|PIK3CD|PIK3CG	3.33uM	A549	24h		0.463045	7.21638e-53	973
LINCSCP_81290	Dactolisib	MTOR|PIK3CA|PIK3CB|PIK3CD|PIK3CG|PIK3R1|PIK3R2|PIK3R3|PIK3R5	0.12uM	A549	24h		0.462941	7.66077e-53	973
LINCSCP_68293	Wortmannin	PIK3CA|PIK3CG|PLK1	10uM	VCAP	24h	0	0.462756	8.5231e-53	973
LINCSCP_81609	WYE 125132	MTOR	10uM	A549	24h		0.461782	1.48895e-52	973
LINCSCP_170197	PF-04691502	MTOR|PIK3CA|PIK3CB|PIK3CD|PIK3CG|PIK3R1|PIK3R2|PIK3R3|PIK3R5	3.33uM	YAPC	24h		0.461549	1.70098e-52	973
LINCSCP_11733	Palbociclib	CCND1|CDK4|CDK6	10uM	BT20	24h	1	0.460835	2.55749e-52	973
LINCSCP_171711	Palbociclib	CCND1|CDK4|CDK6	3.33uM	YAPC	24h		0.46045	3.18397e-52	973
LINCSCP_81613	WYE 125132	MTOR	0.12uM	A549	24h		0.460396	3.28336e-52	973
LINCSCP_81685	TORIN1	MTOR	0.12uM	A549	24h		0.460188	3.69635e-52	973
LINCSCP_67321	Wortmannin	PIK3CA|PIK3CG|PLK1	10uM	MCF7	24h	0	0.45977	4.68776e-52	973
LINCSCP_68628	Wortmannin	PIK3CA|PIK3CG|PLK1	10uM	VCAP	24h	0	0.459272	6.21959e-52	973
LINCSCP_29651	OSI-027	MTOR	1uM	MCF10A	24h	0	0.459188	6.52427e-52	973
LINCSCP_81289	Dactolisib	MTOR|PIK3CA|PIK3CB|PIK3CD|PIK3CG|PIK3R1|PIK3R2|PIK3R3|PIK3R5	0.37uM	A549	24h		0.458792	8.16564e-52	973
LINCSCP_135678	KPT-330	XPO1	0.12uM	MCF7	24h		0.458669	8.75698e-52	973
LINCSCP_143285	AZD2014	MTOR	10uM	MCF7	24h		0.458571	9.25497e-52	973
LINCSCP_4077	GSK-1070916	AURKB|AURKC	5uM	A375	24h	0	0.458571	9.25614e-52	973
LINCSCP_123195	MLN-0128	MTOR	3.33uM	HT29	24h		0.458189	1.14873e-51	973
LINCSCP_67328	Wortmannin	PIK3CA|PIK3CG|PLK1	10uM	MCF7	24h	0	0.458061	1.23524e-51	973
LINCSCP_30236	etoposide	TOP2A|TOP2B	10uM	MCF7	24h	0	0.457678	1.53305e-51	973
LINCSCP_122796	Milciclib (PHA-848125)	CDK1|CDK2|CDK4|NTRK1	1.11uM	HT29	24h		0.45752	1.67641e-51	973
LINCSCP_32499	Palbociclib	CCND1|CDK4|CDK6	10uM	MCF7	24h	0	0.456991	2.25799e-51	973
LINCSCP_143286	AZD2014	MTOR	3.33uM	MCF7	24h		0.456531	2.92465e-51	973
LINCSCP_128841	STK219801		10uM	HUVEC	24h		0.456319	3.29521e-51	973
LINCSCP_81553	PI-103	MTOR|PIK3CA|PIK3CB|PIK3CD|PIK3CG	0.37uM	A549	24h		0.456306	3.32026e-51	973
LINCSCP_139376	Milciclib (PHA-848125)	CDK1|CDK2|CDK4|NTRK1	1.11uM	MCF7	24h		0.456041	3.85226e-51	973
LINCSCP_170196	PF-04691502	MTOR|PIK3CA|PIK3CB|PIK3CD|PIK3CG|PIK3R1|PIK3R2|PIK3R3|PIK3R5	10uM	YAPC	24h		0.455783	4.45279e-51	973
LINCSCP_56460	Wortmannin	PIK3CA|PIK3CG|PLK1	10uM	VCAP	24h	0	0.455352	5.66763e-51	973
LINCSCP_66347	Wortmannin	PIK3CA|PIK3CG|PLK1	10uM	A375	24h	0	0.45516	6.31286e-51	973

## Sheet: Top 100 Disease Signatures
SignatureId	Dataset	Factor	Treatment	Baseline	Concordance	pValue	nGenes
GDS_3704	gdsGDS4085	genotype/variation	estrogen_receptor-negative	estrogen_receptor-positive	-0.556	1.7e-74	903
GDS_7441	gdsGDS807	disease.state	cancer_recurred	disease-free	-0.537	0	14317
GDS_7442	gdsGDS806	disease.state	cancer_recurred	disease-free	-0.532	0	14317
GDS_3752	gdsGDS4057	specimen	BMN_grade_2	BMN_grade_3	0.525	0	11942
GDS_6576	gdsGDS2250	disease.state	basal-like_cancer	normal	-0.508	0	17122
GDS_3675	gdsGDS4088	other	RIN_7.0	RIN_8.8	-0.493	0	11942
GDS_3703	gdsGDS4088	other	RIN_8.7	RIN_8.8	-0.492	0	11942
GDS_3637	gdsGDS4088	other	RIN_6.4	RIN_8.8	-0.491	0	11942
GDS_5804	gdsGDS1329	disease.state	apocrine_tumor	luminal_tumor	-0.484	0	11942
GDS_3750	gdsGDS4057	specimen	BMN_grade_1	BMN_grade_3	0.473	0	11942
GDS_3755	gdsGDS4057	genotype/variation	ER_(IHC)=_-	ER_(IHC)=_+	-0.472	0	11942
GDS_3581	gdsGDS4093	disease.state	partial_response	progressive_disease	0.444	0	17459
GDS_5805	gdsGDS1329	disease.state	basal_tumor	luminal_tumor	-0.441	0	11942
GDS_6577	gdsGDS2250	disease.state	non-basal-like_cancer	normal	-0.436	0	17122
GDS_3658	gdsGDS4088	other	RIN_6.7	RIN_8.8	-0.433	0	11942
GDS_3682	gdsGDS4088	other	RIN_7.1	RIN_8.8	-0.423	0	11942
GDS_4922	gdsGDS3721	disease.state	pCR	pPR	-0.420	0	17459
GDS_3766	gdsGDS4056	other	postchemo=_no_invasive_cancer	postchemo=_residual_invasive_cancer	-0.415	0	11942
GDS_5840	gdsGDS1250	disease.state	ADH_with_breast_cancer	ADH_with_no_breast_cancer	-0.415	0	11942
GDS_4541	gdsGDS3853	disease.state	control_(healthy_breast)	ductal_carcinoma_in_situ_(DCIS)	0.405	0	17459
GDS_4542	gdsGDS3853	disease.state	control_(healthy_breast)	invasive_ductal_carcinoma_(IDC)	0.405	0	17459
GDS_3765	gdsGDS4056	genotype/variation	ER_-	ER_+	-0.402	0	11942
GDS_3762	gdsGDS4056	specimen	grade_2	grade_3	0.401	0	11942
GDS_3633	gdsGDS4088	other	RIN_6.4	RIN_8.4	-0.399	0	11942
GDS_3583	gdsGDS4093	disease.state	progressive_disease	stable_disease	-0.397	0	17459
GDS_3631	gdsGDS4088	other	RIN_6.4	RIN_7.9	-0.395	0	11942
GDS_7021	gdsGDS911	growth.protocol	asynchronous	serum_deprivation	-0.377	0	11910
GDS_3696	gdsGDS4088	other	RIN_8.4	RIN_8.7	0.374	0	11942
GDS_406	gdsGDS4458	time	week_0	week_2	-0.370	0	11910
GDS_3702	gdsGDS4088	other	RIN_8.6	RIN_8.8	-0.369	0	11942
GDS_4836	gdsGDS3837	other	Tumor_stage=_1A	Tumor_stage=_3A	0.367	0	17459
GDS_4852	gdsGDS3837	other	Tumor_stage=_3A	Tumor_stage=_normal	-0.366	0	17459
GDS_3628	gdsGDS4088	other	RIN_6.4	RIN_6.9	-0.365	0	11942
GDS_8143	gdsGDS3113	tissue	mammary_gland	Universal_Human_Reference_RNA	0.363	0	15752
GDS_3671	gdsGDS4088	other	RIN_7.0	RIN_8.4	-0.362	0	11942
GDS_7541	gdsGDS3257	tissue	normal	tumor	0.356	0	11942
GDS_6101	gdsGDS1650	tissue	adjacent_normal	tumor	0.356	7e-242	8162
GDS_3669	gdsGDS4088	other	RIN_7.0	RIN_7.9	-0.355	0	11942
GDS_5202	gdsGDS2736	disease.state	malignant_fibrous_histiocytoma	well-differentiated_liposarcoma	-0.352	0	11942
GDS_4707	gdsGDS3837	age	51_years	69_years	-0.352	0	17459
GDS_3700	gdsGDS4088	other	RIN_8.5	RIN_8.8	-0.351	0	11942
GDS_6566	gdsGDS2418	disease.state	control	vulvar_intraepithelial_neoplasia_	0.349	0	17122
GDS_3739	gdsGDS4063	agent	control	IGF-I	0.349	0	11910
GDS_8161	gdsGDS3113	tissue	ovary	Universal_Human_Reference_RNA	0.344	0	15752
GDS_3635	gdsGDS4088	other	RIN_6.4	RIN_8.6	-0.343	0	11942
GDS_8546	gdsGDS3539	specimen	lesional	normal	-0.341	0	17459
GDS_3654	gdsGDS4088	other	RIN_6.7	RIN_8.4	-0.340	1.5e-320	11942
GDS_3693	gdsGDS4088	other	RIN_8.3	RIN_8.8	-0.339	4.2e-318	11942
GDS_405	gdsGDS4458	agent	anti-IL-17_mAb	placebo	0.337	1.5e-313	11910
GDS_4853	gdsGDS3837	other	Tumor_stage=_3B	Tumor_stage=_normal	-0.336	0	17459
GDS_8545	gdsGDS3539	specimen	lesional	non-lesional	-0.336	0	17459
GDS_8141	gdsGDS3113	tissue	mammary_gland	tonsil	0.335	0	15752
GDS_5171	gdsGDS2736	disease.state	dedifferentiated_liposarcoma	malignant_fibrous_histiocytoma	0.334	0	11942
GDS_3740	gdsGDS4063	agent	estradiol	IGF-I	0.334	0	11910
GDS_4843	gdsGDS3837	other	Tumor_stage=_1B	Tumor_stage=_normal	-0.334	0	17459
GDS_6970	gdsGDS2478	disease.state	acne	normal	-0.334	0	11910
GDS_4833	gdsGDS3837	other	Tumor_stage=_1A	Tumor_stage=_1B	0.333	0	17459
GDS_5746	gdsGDS1479	specimen	muscle_invasive_carcinoma_	normal_mucosa	-0.333	1.2e-307	11942
GDS_5687	gdsGDS1663	tissue	kidney	universal_RNA	0.332	3e-304	11942
GDS_848	gdsGDS4329	cell.type	non-tumor_pancreatic_control	original_tumor	0.331	3.3e-132	5166
GDS_3634	gdsGDS4088	other	RIN_6.4	RIN_8.5	-0.331	1.5e-302	11942
GDS_7663	gdsGDS3484	agent	control	IGF-I	0.329	3.7e-299	11910
GDS_3754	gdsGDS4057	specimen	BMN_grade_3	na	-0.325	1.4e-291	11942
GDS_5192	gdsGDS2736	disease.state	lipoma	malignant_fibrous_histiocytoma	0.325	2.3e-291	11942
GDS_3760	gdsGDS4057	other	postchemo=_no_invasive_cancer	postchemo=_residual_invasive_cancer	-0.325	2.8e-291	11942
GDS_3649	gdsGDS4088	other	RIN_6.7	RIN_6.9	-0.322	7.4e-287	11942
GDS_3652	gdsGDS4088	other	RIN_6.7	RIN_7.9	-0.322	3.2e-286	11942
GDS_6043	gdsGDS2785	disease.state	adenoma	carcinoma	0.322	6.4e-196	8162
GDS_5238	gdsGDS2617	disease.state	normal	tumorigenic_cancer_cell	0.322	1.3e-274	11480
GDS_4845	gdsGDS3837	other	Tumor_stage=_2A	Tumor_stage=_3A	0.321	0	17459
GDS_4413	gdsGDS3885	specimen	conventional_glioma_cell_line	monolayer_culture__ML	-0.321	0	17459
GDS_8312	gdsGDS3113	tissue	tonsil	uterus	-0.320	0	15752
GDS_3687	gdsGDS4088	other	RIN_7.9	RIN_8.7	0.320	8.8e-282	11942
GDS_6971	gdsGDS2478	other	acne_patient	control_subject	-0.319	1.2e-280	11910
GDS_5428	gdsGDS2323	time	0_d	2_d	-0.319	4.2e-280	11942
GDS_4185	gdsGDS3916	time	day_0__8AM	day_3__2AM	0.319	0	16812
GDS_5699	gdsGDS1618	tissue	lymph_node	tonsil	0.318	3.6e-278	11942
GDS_8020	gdsGDS3113	tissue	fetal_thymus	mammary_gland	-0.317	0	15752
GDS_3579	gdsGDS4093	disease.state	complete_response	progressive_disease	0.316	0	17459
GDS_3777	gdsGDS4052	genotype/variation	ERK1_knockdown	ERK2_knockdown	-0.315	1.2e-272	11910
GDS_4098	gdsGDS3916	time	day_0__2AM	day_3__8PM	0.314	0	16812
GDS_4821	gdsGDS3837	age	69_years	74_years	0.313	0	17459
GDS_4187	gdsGDS3916	time	day_0__8AM	day_3__8AM	0.312	0	16812
GDS_4188	gdsGDS3916	time	day_0__8AM	day_3__8PM	0.312	0	16812
GDS_4164	gdsGDS3916	time	day_0__5PM	day_3__2AM	0.311	0	16812
GDS_5260	gdsGDS2518	disease.state	lesional	uninvolved	-0.311	6.9e-266	11942
GDS_4679	gdsGDS3837	disease.state	control	lung_cancer	0.311	0	17459
GDS_6468	gdsGDS2615	time	14_d	1_d	0.310	0	17122
GDS_4095	gdsGDS3916	time	day_0__2AM	day_3__2AM	0.310	0	16812
GDS_4205	gdsGDS3916	time	day_0__8_PM	day_3__2AM	0.308	0	16812
GDS_3701	gdsGDS4088	other	RIN_8.6	RIN_8.7	0.308	1.2e-260	11942
GDS_4782	gdsGDS3837	age	61_years	69_years	-0.308	0	17459
GDS_5454	gdsGDS2200	disease.state	normal	squamous_cell_carcinoma	0.308	2.7e-260	11942
GDS_8515	gdsGDS3706	dose	0.1_uM	control	0.308	0	17459
GDS_3659	gdsGDS4088	other	RIN_6.9	RIN_7.0	0.307	8.5e-260	11942
GDS_4142	gdsGDS3916	time	day_0__5AM	day_3__2AM	0.307	0	16812
GDS_4332	gdsGDS3916	time	day_1__8PM	day_3__8PM	0.307	0	16812
GDS_4227	gdsGDS3916	time	day_1__11AM	day_3__8PM	0.307	0	16812
GDS_4183	gdsGDS3916	time	day_0__8AM	day_2__8AM	0.307	0	16812
GDS_8308	gdsGDS3113	tissue	thyroid	Universal_Human_Reference_RNA	0.307	0	15752

## Sheet: ENCODE Signatures
SignatureId	TranscriptionFactor	Treatment	CellLine	Concordance
ENC_485	ERalpha_a	Genistein_100nM	T-47D	11.8295
ENC_483	ERalpha_a	BPA_100nM	T-47D	11.5737
ENC_484	ERalpha_a	Estradiol_10nM	T-47D	11.4191
ENC_143	CtBP2	None	H1-hESC	8.78082
ENC_162	RAD21	None	H1-hESC	8.00525
ENC_478	RAD21	None	SK-N-SH_RA	7.55992
ENC_453	EZH2		NH-A	6.91957
ENC_314	RAD21	None	IMR90	6.68238
ENC_456	EZH2		NHLF	6.45621
ENC_486	FOXA1	DMSO_0.02pct	T-47D	6.32218
ENC_261	FOXA1	None	HepG2	6.13279
ENC_305	EZH2		HMEC	6.01931
ENC_146	GABP	None	H1-hESC	-6.02261
ENC_179	USF2	None	H1-hESC	-6.04946
ENC_518	NELFe	None	K562	-6.05628
ENC_164	RFX5	None	H1-hESC	-6.11261
ENC_522	YY1	None	K562	-6.12027
ENC_275	MAZ	None	HepG2	-6.2156
ENC_430	ZBTB7A	None	K562	-6.27985
ENC_359	HDAC1		K562	-6.29043
ENC_106	USF1	None	GM12878	-6.34559
ENC_429	ZBTB33	None	K562	-6.34826
ENC_237	TFIIIC-110	None	HeLa-S3	-6.38318
ENC_425	UBTF	None	K562	-6.3969
ENC_444	STAT3	EtOH_0.01pct	MCF10A-Er-Src	-6.43121
ENC_50	EBF1	None	GM12878	-6.61354
ENC_249	CEBPB	forskolin	HepG2	-6.61804
ENC_489	KAP1	None	U2OS	-6.64815
ENC_397	RBBP5		K562	-6.70973
ENC_92	SIX5	None	GM12878	-6.7177
ENC_487	GATA3	DMSO_0.02pct	T-47D	-6.73459
ENC_152	MafK	None	H1-hESC	-6.78669
ENC_467	NRSF	None	PFSK-1	-6.79028
ENC_231	SMC3	None	HeLa-S3	-6.86583
ENC_346	EGR1	None	K562	-6.89074
ENC_98	STAT3	None	GM12878	-6.93294
ENC_460	NRSF	None	PANC-1	-6.93966
ENC_96	SRF	None	GM12878	-6.96993
ENC_253	CEBPZ	None	HepG2	-6.98247
ENC_110	ZBTB33	None	GM12878	-7.01453
ENC_224	NRSF	None	HeLa-S3	-7.02412
ENC_423	THAP1	None	K562	-7.05879
ENC_424	UBF	None	K562	-7.06555
ENC_270	JunD	None	HepG2	-7.13628
ENC_257	COREST	None	HepG2	-7.19473
ENC_52	EGR1	None	GM12878	-7.23701
ENC_138	CHD1	None	H1-hESC	-7.27201
ENC_178	USF1	None	H1-hESC	-7.30689
ENC_281	P300	None	HepG2	-7.42988
ENC_111	ZEB1	None	GM12878	-7.43812
ENC_279	NRF1	None	HepG2	-7.51884
ENC_121	PAX5	None	GM12892	-7.51958
ENC_363	HMGN3	None	K562	-7.60026
ENC_64	MAZ	None	GM12878	-7.64343
ENC_80	PBX3	None	GM12878	-7.72193
ENC_70	NF-E2	None	GM12878	-7.72364
ENC_207	E2F6	None	HeLa-S3	-7.74461
ENC_473	FOXP2	None	SK-N-MC	-7.74742
ENC_4	CEBPB	None	A549	-7.75981
ENC_303	ZBTB33	None	HepG2	-7.78873
ENC_408	SRF	None	K562	-7.78982
ENC_251	CEBPB	None	HepG2	-7.80269
ENC_112	Znf143	None	GM12878	-7.81088
ENC_443	STAT3	EtOH_0.01pct_12hr	MCF10A-Er-Src	-7.8572
ENC_394	PU1	None	K562	-7.86854
ENC_223	NRF1	None	HeLa-S3	-7.87737
ENC_150	JunD	None	H1-hESC	-7.87966
ENC_48	COREST	None	GM12878	-7.91345
ENC_427	USF2	None	K562	-7.95404
ENC_377	MAZ	None	K562	-7.98435
ENC_170	SP2	None	H1-hESC	-7.99025
ENC_300	USF1	None	HepG2	-8.00405
ENC_488	P300	DMSO_0.02pct	T-47D	-8.00564
ENC_244	ARID3A	None	HepG2	-8.00645
ENC_415	STAT5A	None	K562	-8.03136
ENC_370	JunD		K562	-8.04356
ENC_3	BHLHE40	None	A549	-8.08222
ENC_431	Znf143	None	K562	-8.1054
ENC_51	EBF1	None	GM12878	-8.15619
ENC_153	Max	None	H1-hESC	-8.18937
ENC_439	c-Myc	EtOH_0.01pct	MCF10A-Er-Src	-8.20461
ENC_441	STAT3	4OHTAM_1uM_12hr	MCF10A-Er-Src	-8.23251
ENC_465	GATA1	None	PBDE	-8.26787
ENC_387	P300		K562	-8.28089
ENC_200	c-Fos	None	HeLa-S3	-8.28617
ENC_156	NRF1	None	H1-hESC	-8.36544
ENC_59	GCN5	None	GM12878	-8.39768
ENC_341	COREST	None	K562	-8.43976
ENC_25	USF1	DEX_100nM	A549	-8.47407
ENC_446	c-Myc	vehicle	MCF-7	-8.50018
ENC_417	TAF7	None	K562	-8.51291
ENC_254	CHD2	None	HepG2	-8.54075
ENC_135	BRCA1	None	H1-hESC	-8.57736
ENC_27	YY1	EtOH_0.02pct	A549	-8.65098
ENC_42	BHLHE40	None	GM12878	-8.66506
ENC_463	TCF7L2	None	PANC-1	-8.67052
ENC_325	CCNT2	None	K562	-8.675
ENC_214	INI1	None	HeLa-S3	-8.69571
ENC_119	YY1	None	GM12891	-8.69684
ENC_354	GATA2		K562	-8.72029
ENC_186	ELK4	None	HEK293	-8.75441
ENC_442	STAT3	4OHTAM_1uM_36hr	MCF10A-Er-Src	-8.7919
ENC_322	BHLHE40	None	K562	-8.81956
ENC_436	c-Fos	4OHTAM_1uM_4hr	MCF10A-Er-Src	-8.83125
ENC_58	GABP	None	GM12878	-8.85262
ENC_250	CEBPB	None	HepG2	-8.92493
ENC_440	E2F4	4OHTAM_1uM_36hr	MCF10A-Er-Src	-8.93547
ENC_219	MAZ	None	HeLa-S3	-8.95061
ENC_124	YY1	None	GM12892	-8.9563
ENC_210	GABP	None	HeLa-S3	-9.02063
ENC_426	USF1	None	K562	-9.0421
ENC_490	SETDB1	None	U2OS	-9.08381
ENC_327	CEBPB	None	K562	-9.11143
ENC_109	YY1	None	GM12878	-9.12621
ENC_184	YY1	None	HCT-116	-9.13773
ENC_274	Max	None	HepG2	-9.17776
ENC_26	USF1	EtOH_0.02pct	A549	-9.17824
ENC_185	ZBTB33	None	HCT-116	-9.19815
ENC_101	TBLR1	None	GM12878	-9.2371
ENC_264	HDAC2	None	HepG2	-9.31049
ENC_247	BHLHE40	None	HepG2	-9.34179
ENC_389	PHF8		K562	-9.36263
ENC_371	JunD	None	K562	-9.37025
ENC_287	RFX5	None	HepG2	-9.37788
ENC_204	COREST	None	HeLa-S3	-9.43045
ENC_315	ARID3A	None	K562	-9.43436
ENC_35	NFKB	TNFa	GM10847	-9.43749
ENC_434	c-Fos	4OHTAM_1uM_12hr	MCF10A-Er-Src	-9.45251
ENC_479	USF1	None	SK-N-SH_RA	-9.45846
ENC_1	ATF3	EtOH_0.02pct	A549	-9.48134
ENC_292	SP2	None	HepG2	-9.49228
ENC_75	NRF1	None	GM12878	-9.5021
ENC_199	CEBPB	None	HeLa-S3	-9.53277
ENC_302	YY1	None	HepG2	-9.55332
ENC_241	Znf143	None	HeLa-S3	-9.55605
ENC_386	NRSF	None	K562	-9.59714
ENC_43	BRCA1	None	GM12878	-9.72772
ENC_308	c-Myc		HUVEC	-9.73845
ENC_28	ZBTB33	EtOH_0.02pct	A549	-9.76629
ENC_142	c-Myc	None	H1-hESC	-9.77924
ENC_373	MafF	None	K562	-9.79202
ENC_482	TAF1	None	SK-N-SH	-9.79435
ENC_239	USF2	None	HeLa-S3	-9.81677
ENC_183	TCF7L2	None	HCT-116	-9.85439
ENC_240	ZKSCAN1	None	HeLa-S3	-9.89642
ENC_361	HDAC2	None	K562	-9.91222
ENC_298	TEAD4	None	HepG2	-9.92621
ENC_97	STAT1	None	GM12878	-9.94781
ENC_88	RFX5	None	GM12878	-10.0073
ENC_46	CHD2	None	GM12878	-10.0456
ENC_53	ELF1	None	GM12878	-10.0735
ENC_319	Bach1	None	K562	-10.0791
ENC_437	c-Fos	EtOH_0.01pct	MCF10A-Er-Src	-10.0804
ENC_317	ATF3	None	K562	-10.0865
ENC_6	ELF1	EtOH_0.02pct	A549	-10.0972
ENC_107	USF2	None	GM12878	-10.1564
ENC_63	Max	None	GM12878	-10.1799
ENC_68	Mxi1	None	GM12878	-10.1936
ENC_282	P300	None	HepG2	-10.2015
ENC_55	ETS1	None	GM12878	-10.2798
ENC_8	FOSL2	EtOH_0.02pct	A549	-10.3039
ENC_374	MafK	None	K562	-10.3188
ENC_273	MafK	None	HepG2	-10.3211
ENC_272	MafF	None	HepG2	-10.3329
ENC_428	YY1	None	K562	-10.3476
ENC_79	PAX5	None	GM12878	-10.3951
ENC_438	c-Myc	4OHTAM_1uM_4hr	MCF10A-Er-Src	-10.3981
ENC_24	TCF12	EtOH_0.02pct	A549	-10.4017
ENC_201	CHD2	None	HeLa-S3	-10.4062
ENC_54	ELK1	None	GM12878	-10.4305
ENC_263	GABP	None	HepG2	-10.4387
ENC_256	c-Myc		HepG2	-10.4474
ENC_41	BCLAF1	None	GM12878	-10.4697
ENC_103	TCF12	None	GM12878	-10.4901
ENC_419	TBLR1	None	K562	-10.5484
ENC_271	JunD	None	HepG2	-10.5622
ENC_269	IRF3	None	HepG2	-10.6104
ENC_45	CHD1	None	GM12878	-10.6186
ENC_78	P300	None	GM12878	-10.6529
ENC_301	USF2	None	HepG2	-10.6533
ENC_326	CEBPB	None	K562	-10.6617
ENC_229	RFX5	None	HeLa-S3	-10.755
ENC_10	GABP	EtOH_0.02pct	A549	-10.7587
ENC_17	P300	EtOH_0.02pct	A549	-10.8041
ENC_128	NFKB	TNFa	GM18951	-10.8054
ENC_331	c-Jun	IFNa30	K562	-10.8188
ENC_435	c-Fos	4OHTAM_1uM_36hr	MCF10A-Er-Src	-10.8227
ENC_21	SIX5	EtOH_0.02pct	A549	-10.8619
ENC_217	MafK	None	HeLa-S3	-10.9272
ENC_67	MTA3	None	GM12878	-10.945
ENC_174	TAF1	None	H1-hESC	-10.9503
ENC_212	GTF2F1	None	HeLa-S3	-11.0022
ENC_369	JunB		K562	-11.0035
ENC_248	BRCA1	None	HepG2	-11.1626
ENC_420	TBP	None	K562	-11.1719
ENC_362	HDAC8		K562	-11.195
ENC_330	CHD2	None	K562	-11.2185
ENC_89	RUNX3	None	GM12878	-11.2203
ENC_166	SIN3AK20	None	H1-hESC	-11.2358
ENC_418	TAL1	None	K562	-11.2871
ENC_347	ELF1	None	K562	-11.3517
ENC_208	ELK1	None	HeLa-S3	-11.3632
ENC_15	Max	None	A549	-11.3762
ENC_7	ETS1	EtOH_0.02pct	A549	-11.4343
ENC_108	WHIP	None	GM12878	-11.4457
ENC_316	ATF1	None	K562	-11.4609
ENC_407	SP2	None	K562	-11.5452
ENC_69	NFATC1	None	GM12878	-11.5815
ENC_258	ELF1	None	HepG2	-11.6193
ENC_252	CEBPD	None	HepG2	-11.7092
ENC_236	TCF7L2	None	HeLa-S3	-11.7155
ENC_352	GABP	None	K562	-11.8016
ENC_310	Max	None	HUVEC	-11.8076
ENC_324	CBX3	None	K562	-11.8307
ENC_211	GCN5	None	HeLa-S3	-11.8659
ENC_2	BCL3	EtOH_0.02pct	A549	-11.9634
ENC_195	BRCA1	None	HeLa-S3	-12.0464
ENC_295	TBP	None	HepG2	-12.1707
ENC_44	c-Fos	None	GM12878	-12.1777
ENC_388	P300	None	K562	-12.2193
ENC_452	Max	None	NB4	-12.2245
ENC_171	SP4	None	H1-hESC	-12.2938
ENC_99	STAT5A	None	GM12878	-12.344
ENC_131	ATF2	None	H1-hESC	-12.3677
ENC_385	NRF1	None	K562	-12.3739
ENC_5	CREB1	DEX_100nM	A549	-12.3853
ENC_104	TCF3	None	GM12878	-12.4403
ENC_337	c-Myc	IFNg30	K562	-12.4797
ENC_294	TAF1	None	HepG2	-12.529
ENC_398	RFX5	None	K562	-12.5478
ENC_129	NFKB	TNFa	GM19099	-12.5695
ENC_116	POU2F2	None	GM12891	-12.6243
ENC_383	NR2F2	None	K562	-12.6515
ENC_445	c-Myc	estrogen	MCF-7	-12.7028
ENC_406	SP1	None	K562	-12.758
ENC_235	TBP	None	HeLa-S3	-12.7654
ENC_36	ATF2	None	GM12878	-12.7709
ENC_61	IRF3	None	GM12878	-12.869
ENC_421	TEAD4	None	K562	-12.933
ENC_220	Mxi1	None	HeLa-S3	-12.9598
ENC_22	SP1	EtOH_0.02pct	A549	-12.9919
ENC_16	NRSF	EtOH_0.02pct	A549	-13.0886
ENC_335	c-Myc	IFNa30	K562	-13.112
ENC_213	HA-E2F1	None	HeLa-S3	-13.1713
ENC_451	c-Myc	None	NB4	-13.2099
ENC_379	Mxi1	None	K562	-13.2268
ENC_102	TBP	None	GM12878	-13.2791
ENC_345	E2F6	None	K562	-13.2851
ENC_339	c-Myc		K562	-13.3138
ENC_328	c-Fos	None	K562	-13.3382
ENC_209	ELK4	None	HeLa-S3	-13.3907
ENC_73	NF-YA	None	GM12878	-13.5365
ENC_358	GTF2F1	None	K562	-13.5798
ENC_71	NFIC	None	GM12878	-13.5949
ENC_203	c-Myc		HeLa-S3	-13.6719
ENC_344	E2F6	None	K562	-13.6811
ENC_91	SIN3A	None	GM12878	-13.6969
ENC_118	TAF1	None	GM12891	-13.8045
ENC_469	SIN3AK20	None	PFSK-1	-13.8119
ENC_291	SP1	None	HepG2	-13.8692
ENC_276	MBD4	None	HepG2	-13.9189
ENC_215	IRF3	None	HeLa-S3	-14.1829
ENC_81	PML	None	GM12878	-14.3257
ENC_448	HA-E2F1	None	MCF-7	-14.3425
ENC_84	POU2F2	None	GM12878	-14.3682
ENC_375	Max	None	K562	-14.4296
ENC_169	SP1	None	H1-hESC	-14.4354
ENC_376	Max	None	K562	-14.4841
ENC_125	NFKB	TNFa	GM15510	-14.5139
ENC_278	NFIC	None	HepG2	-14.5949
ENC_348	ETS1	None	K562	-14.7292
ENC_175	TAF7	None	H1-hESC	-14.8355
ENC_368	IRF1	IFNg6h	K562	-14.9143
ENC_47	c-Myc		GM12878	-14.9192
ENC_20	SIN3AK20	EtOH_0.02pct	A549	-14.9577
ENC_123	TAF1	None	GM12892	-14.9587
ENC_100	TAF1	None	GM12878	-14.9856
ENC_367	IRF1	IFNg30	K562	-15.1491
ENC_505	c-Myc	None	HeLa-S3	-15.2639
ENC_416	TAF1	None	K562	-15.2915
ENC_366	IRF1	IFNa6h	K562	-15.4463
ENC_381	NF-YA	None	K562	-15.5427
ENC_205	E2F1	None	HeLa-S3	-15.6118
ENC_470	TAF1	None	PFSK-1	-15.7273
ENC_382	NF-YB	None	K562	-15.7771
ENC_94	SP1	None	GM12878	-15.815
ENC_23	TAF1	EtOH_0.02pct	A549	-15.9137
ENC_481	SIN3AK20	None	SK-N-SH	-16.0152
ENC_74	NF-YB	None	GM12878	-16.0746
ENC_234	TAF1	None	HeLa-S3	-16.0842
ENC_277	MYBL2	None	HepG2	-16.1053
ENC_357	GTF2B	None	K562	-16.1427
ENC_222	NF-YB	None	HeLa-S3	-16.417
ENC_57	FOXM1	None	GM12878	-16.4805
ENC_218	Max	None	HeLa-S3	-17.0211
ENC_336	c-Myc	IFNa6h	K562	-17.0546
ENC_221	NF-YA	None	HeLa-S3	-17.1964
ENC_391	PML	None	K562	-17.2086
ENC_402	SIN3AK20	None	K562	-17.3254
ENC_462	SIN3AK20	None	PANC-1	-17.4065
ENC_340	c-Myc	None	K562	-17.7502
ENC_338	c-Myc	IFNg6h	K562	-19.1854
ENC_289	SIN3AK20	None	HepG2	-20.5893
ENC_343	E2F4	None	K562	-22.796
ENC_49	E2F4	None	GM12878	-23.6392
ENC_206	E2F4	None	HeLa-S3	-31.4983

## Sheet: Top 100 EBI Expression Atlas
SignatureId	Dataset	Factor	Treatment	Baseline	Organism	Concordance	pValue	nGenes
EBI_1891	E-GEOD-38959	'breast cancer; breast' vs 'normal; breast'	breast cancer; breast	normal; breast	human	-0.498	0	15034
EBI_2271	E-GEOD-45581	'inflammatory breast cancer' vs 'normal'	inflammatory breast cancer	normal	human	-0.485	0	15034
EBI_3101	E-GEOD-56087	'endometrial carcinoma' vs 'normal'	endometrial carcinoma	normal	human	-0.437	0	18836
EBI_907	E-GEOD-21422	'ductal carcinoma in situ' vs 'normal'	ductal carcinoma in situ	normal	human	-0.426	0	16698
EBI_2968	E-GEOD-53552	'lesional' vs 'non-lesional' in 'none' at '0 day'	lesional	non-lesional	human	-0.425	0	16698
EBI_908	E-GEOD-21422	'invasive ductal carcinoma' vs 'normal'	invasive ductal carcinoma	normal	human	-0.421	0	16698
EBI_5295	E-MTAB-6556	'lesion' vs 'normal tissue adjacent to lesion' in '12 week'	lesion	normal tissue adjacent to lesion	human	-0.421	0	18836
EBI_2031	E-GEOD-41662	'psoriasis lesional skin' vs 'psoriasis non-lesional skin'	psoriasis lesional skin	psoriasis non-lesional skin	human	-0.421	0	16698
EBI_3278	E-GEOD-58558	'Cyclosporine A; 2 weeks' vs 'none; 0 weeks' in 'skin lesion'	Cyclosporine A; 2 weeks	none; 0 weeks	human	0.418	0	16640
EBI_3275	E-GEOD-58558	'skin lesion' vs 'normal skin' in 'none' at '0 weeks'	skin lesion	normal skin	human	-0.394	0	16640
EBI_5	E-ERAD-181	'Trichuris muris' vs 'control' in 'mesenteric lymph node'	Trichuris muris	control	mouse	-0.392	0	16092
EBI_2035	E-GEOD-41663	'etanercept; 50 milligram; 4 weeks' vs 'none, 0 weeks' in 'skin lesion'	etanercept; 50 milligram; 4 weeks	none, 0 weeks	human	0.392	0	16640
EBI_1438	E-GEOD-31652	'LY2439821; 150 milligram' vs 'placebo' at '2 week'	LY2439821; 150 milligram	placebo' at '2 week	human	0.390	0	11438
EBI_4143	E-GEOD-95132	'primary tumor' vs 'adjacent non-tumor colon' in 'colorectal cancer'	primary tumor	adjacent non-tumor colon	human	-0.389	0	18836
EBI_1222	E-GEOD-26866	'lesional' vs 'non-lesional' in 'two-cycle cDNA synthesis from bulk tissue'	lesional	non-lesional	human	-0.389	0	11438
EBI_64	E-GEOD-10780	'breast carcinoma' vs 'normal'	breast carcinoma	normal	human	-0.388	0	16698
EBI_1604	E-GEOD-34248	'psoriasis lesional skin' vs 'psoriasis non-lesional skin'	psoriasis lesional skin	psoriasis non-lesional skin	human	-0.386	0	16698
EBI_2272	E-GEOD-45581	'non-inflammatory breast cancer' vs 'normal'	non-inflammatory breast cancer	normal	human	-0.384	0	15034
EBI_5354	E-MTAB-6865	'injected in NSG-HLA-A2/HHD mouse' vs 'none' in 'none'	injected in NSG-HLA-A2/HHD mouse	none	human	-0.381	0	18836
EBI_2850	E-GEOD-52194	'HER2 Positive Breast Carcinoma; breast carcinoma' vs 'normal'	HER2 Positive Breast Carcinoma; breast carcinoma	normal	human	-0.379	0	18836
EBI_483	E-GEOD-1692	'serum deprivation' vs 'asynchronous growth'	serum deprivation	asynchronous growth	human	0.378	0	11438
EBI_5353	E-MTAB-6865	'injected in NSG mouse' vs 'none' in 'none'	injected in NSG mouse	none	human	-0.378	0	18836
EBI_3279	E-GEOD-58558	'Cyclosporine A; 12 weeks' vs 'none; 0 week' in 'skin lesion'	Cyclosporine A; 12 weeks	none; 0 week	human	0.376	0	16640
EBI_1221	E-GEOD-26866	'lesional' vs 'non-lesional' in 'one-cycle cDNA synthesis from bulk tissue'	lesional	non-lesional	human	-0.376	0	11438
EBI_2034	E-GEOD-41663	'etanercept; 50 milligram; 2 weeks' vs 'none, 0 weeks' in 'skin lesion'	etanercept; 50 milligram; 2 weeks	none, 0 weeks	human	0.374	0	16640
EBI_2974	E-GEOD-53552	'brodalumab; 700 milligram' vs 'placebo' in 'lesional' at '43 day'	brodalumab; 700 milligram	placebo	human	0.374	0	16698
EBI_3000	E-GEOD-54002	'breast cancer' vs 'normal'	breast cancer	normal	human	-0.373	0	16698
EBI_2197	E-GEOD-44077	'non-small cell lung carcinoma' vs 'normal'	non-small cell lung carcinoma	normal	human	-0.373	0	17042
EBI_5140	E-MTAB-5262	'lesional psoriatic skin; 0 day' vs 'non-lesional psoriatic skin; 0 day'	lesional psoriatic skin; 0 day	non-lesional psoriatic skin; 0 day	human	-0.370	0	17104
EBI_2971	E-GEOD-53552	'brodalumab; 700 milligram' vs 'placebo' in 'lesional' at '15 day'	brodalumab; 700 milligram	placebo	human	0.368	0	16698
EBI_2219	E-GEOD-44392	'stimulated' vs 'unstimulated' in 'none'	stimulated	unstimulated	human	-0.367	0	17042
EBI_5294	E-MTAB-6556	'lesion' vs 'normal tissue adjacent to lesion' in '1 week'	lesion	normal tissue adjacent to lesion	human	-0.366	0	18836
EBI_1403	E-GEOD-30999	'lesional' vs 'non-lesional'	lesional	non-lesional	human	-0.363	0	16698
EBI_229	E-GEOD-13355	'lesional; psoriasis' vs 'non-lesional; psoriasis'	lesional; psoriasis	non-lesional; psoriasis	human	-0.363	0	16698
EBI_2032	E-GEOD-41663	'skin lesion' vs 'normal skin' in 'none' at '0 weeks'	skin lesion	normal skin	human	-0.360	0	16640
EBI_3310	E-GEOD-59294	'dupilumab; 150 milligram' vs 'none' in 'skin lesion'	dupilumab; 150 milligram	none	human	0.360	0	16640
EBI_2731	E-GEOD-50790	'psoriasis lesional skin' vs 'psoriasis non-lesional skin'	psoriasis lesional skin	psoriasis non-lesional skin	human	-0.358	0	16698
EBI_5142	E-MTAB-5262	'lesional psoriatic skin; 14 day' vs 'lesional psoriatic skin; 0 day'	lesional psoriatic skin; 14 day	lesional psoriatic skin; 0 day	human	0.357	0	17104
EBI_642	E-GEOD-18842	'non-small cell lung cancer' vs 'normal'	non-small cell lung cancer	normal	human	-0.357	0	16698
EBI_228	E-GEOD-13355	'lesional; psoriasis' vs 'normal'	lesional; psoriasis	normal	human	-0.356	0	16698
EBI_318	E-GEOD-14905	'lesional; psoriasis' vs 'normal'	lesional; psoriasis	normal	human	-0.354	0	16698
EBI_1220	E-GEOD-26834	'insulin-like growth factor' at '24 hour' vs 'control' at '24 hour'	insulin-like growth factor' at '24 hour	control' at '24 hour	human	-0.352	0	11438
EBI_2161	E-GEOD-43458	'smoker; lung adenocarcinoma' vs 'never smoked; normal'	smoker; lung adenocarcinoma	never smoked; normal	human	-0.352	0	17042
EBI_319	E-GEOD-14905	'lesional; psoriasis' vs 'non-lesional; psoriasis'	lesional; psoriasis	non-lesional; psoriasis	human	-0.351	0	16698
EBI_4078	E-GEOD-81089	'tumor tissue' vs 'non-malignant tissue'	tumor tissue	non-malignant tissue	human	-0.351	0	18836
EBI_3086	E-GEOD-5563	'vulvar intraepithelial neoplasia' vs 'normal'	vulvar intraepithelial neoplasia	normal	human	-0.351	0	16698
EBI_5293	E-MTAB-6556	'lesion' vs 'normal tissue adjacent to lesion' in '0 week'	lesion	normal tissue adjacent to lesion	human	-0.351	0	18836
EBI_405	E-GEOD-16161	'atopic dermatitis' vs 'normal'	atopic dermatitis	normal	human	-0.351	0	16698
EBI_3633	E-GEOD-6475	'acne; skin lesion' vs 'normal; normal skin'	acne; skin lesion	normal; normal skin	human	-0.349	3.0e-323	11380
EBI_5143	E-MTAB-5262	'lesional psoriatic skin; 4 day' vs 'non-lesional psoriatic skin; 0 day'	lesional psoriatic skin; 4 day	non-lesional psoriatic skin; 0 day	human	-0.346	0	17104
EBI_3012	E-GEOD-54456	'psoriasis; lesional skin' vs 'normal; normal'	psoriasis; lesional skin	normal; normal	human	-0.346	0	18829
EBI_2224	E-GEOD-44596	'100 micromolar; sparstolonin B' vs 'DMSO'	100 micromolar; sparstolonin B	DMSO	human	0.344	0	16698
EBI_1896	E-GEOD-39091	'Daunorubicin; 100 nanomolar' vs 'DMSO; 0.065 percent' in 'GL2'	Daunorubicin; 100 nanomolar	DMSO; 0.065 percent	human	0.342	0	16698
EBI_1905	E-GEOD-39194	'eGFP and ATF4-FLAG' vs 'control'	eGFP and ATF4-FLAG	control	mouse	-0.341	0.00048	101
EBI_148	E-GEOD-11959	'5 milligram per kilogram IGF-IR monoclonal antibody - 10H5' vs 'vehicle control'	5 milligram per kilogram IGF-IR monoclonal antibody - 10H5	vehicle control	human	0.339	0	16698
EBI_2374	E-GEOD-46952	'Escherichia coli' vs 'control' in 'ileum'	Escherichia coli	control	mouse	-0.339	0.00053	101
EBI_2036	E-GEOD-41663	'etanercept; 50 milligram; 12 weeks' vs 'none, 0 weeks' in 'skin lesion'	etanercept; 50 milligram; 12 weeks	none, 0 weeks	human	0.339	0	16640
EBI_5144	E-MTAB-5262	'lesional psoriatic skin; 14 day' vs 'non-lesional psoriatic skin; 0 day'	lesional psoriatic skin; 14 day	non-lesional psoriatic skin; 0 day	human	-0.337	0	17104
EBI_4750	E-MTAB-104	'cancer; inoculation of cancer cell' vs 'normal; sham'	cancer; inoculation of cancer cell	normal; sham	rat	-0.332	3.4e-214	8345
EBI_4572	E-MEXP-3582	'Epstein-Barr virus infection' vs 'none' in 'umbilical cord'	Epstein-Barr virus infection	none	human	-0.332	0	16640
EBI_3312	E-GEOD-59294	'skin lesion' vs 'normal skin' in 'none'	skin lesion	normal skin	human	-0.332	0	16640
EBI_2053	E-GEOD-41745	'lesional' vs 'non-lesional'	lesional	non-lesional	human	-0.331	0	18836
EBI_5107	E-MTAB-4687	'T-helper 1 polarising' at '5 days' vs 'no stimulus'	T-helper 1 polarising' at '5 days	no stimulus	human	-0.329	0	16189
EBI_139	E-GEOD-11903	'lesional' vs 'non-lesional' in 'none' in 'response to treatment' at '0 week'	lesional	non-lesional	human	-0.326	1.6e-281	11438
EBI_1514	E-GEOD-32924	'atopic eczema; skin lesion' vs 'atopic eczema; normal skin'	atopic eczema; skin lesion	atopic eczema; normal skin	human	-0.325	0	16640
EBI_406	E-GEOD-16179	'lapatinib' vs 'DMSO' in 'acquired resistant to lapatinib'	lapatinib	DMSO	human	0.323	0	16698
EBI_2851	E-GEOD-52194	'triple-negative breast cancer; breast carcinoma' vs 'normal'	triple-negative breast cancer; breast carcinoma	normal	human	-0.320	0	18836
EBI_3632	E-GEOD-6475	'acne; skin lesion' vs 'acne; normal skin'	acne; skin lesion	acne; normal skin	human	-0.319	6.2e-267	11380
EBI_1864	E-GEOD-38257	'carcinoma' vs 'normal'	carcinoma	normal	mouse	-0.315	1.4e-249	10875
EBI_2160	E-GEOD-43458	'never smoked; lung adenocarcinoma' vs 'never smoked; normal'	never smoked; lung adenocarcinoma	never smoked; normal	human	-0.315	0	17042
EBI_2118	E-GEOD-42895	'Mecp2 -/y; striatum' vs 'wild type; striatum'	Mecp2 -/y; striatum	wild type; striatum	mouse	0.315	0.001	101
EBI_2112	E-GEOD-42781	'delta-her2 overexpression' vs 'control'	delta-her2 overexpression	control	human	-0.315	0	17042
EBI_134	E-GEOD-11903	'lesional' vs 'non-lesional' in 'none' in ' non-response to treatment' at '0 week'	lesional	non-lesional	human	-0.315	4.9e-261	11438
EBI_3764	E-GEOD-6710	'lesional' vs 'uninvolved'	lesional	uninvolved	human	-0.314	1.1e-260	11438
EBI_2263	E-GEOD-45284	'4-hydroxytamoxifen-mediated deletion of Prmt5' vs 'wild type' in 'mouse embryonic fibroblast cell'	4-hydroxytamoxifen-mediated deletion of Prmt5	wild type	mouse	0.314	0	16092
EBI_1776	E-GEOD-37195	'PPAR gamma P467L' vs 'control'	PPAR gamma P467L	control	mouse	-0.313	0.001	101
EBI_2182	E-GEOD-43767	'lung adenocarcinoma' vs 'normal' in 'adult'	lung adenocarcinoma	normal	human	-0.313	0	15034
EBI_1552	E-GEOD-33294	'tumor' vs 'adjacent non-tumor tissue'	tumor	adjacent non-tumor tissue	human	-0.313	0	18829
EBI_5108	E-MTAB-4687	'T-helper 2 polarising' at '5 days' vs 'no stimulus'	T-helper 2 polarising' at '5 days	no stimulus	human	-0.312	0	16189
EBI_1953	E-GEOD-40512	'PD 0332991 1 micromolar' vs 'vehicle'	PD 0332991 1 micromolar	vehicle	human	0.312	0	16698
EBI_2296	E-GEOD-45757	'Panc-2.13; CI-1040; 2 millimolar' vs 'Panc-2.13; vehicle; '	Panc-2.13; CI-1040; 2 millimolar	Panc-2.13; vehicle;	human	0.312	6.2e-256	11438
EBI_2216	E-GEOD-44392	'3.3 microgram per milliliter; edelfosine' vs 'none' in 'stimulated'	3.3 microgram per milliliter; edelfosine	none	human	0.310	0	17042
EBI_5451	E-MTAB-901	'lymphocytic choriomeningitis virus WE' vs 'normal'	lymphocytic choriomeningitis virus WE	normal	mouse	-0.310	5.3e-239	10792
EBI_726	E-GEOD-19249	'colon cancer' vs 'normal' in 'colon; Fresh-frozen tissue'	colon cancer	normal	human	-0.310	9e-253	11438
EBI_3092	E-GEOD-55986	'cyclophosphamide-induced cystitis' vs 'normal'	cyclophosphamide-induced cystitis	normal	mouse	-0.310	1.7e-238	10792
EBI_1898	E-GEOD-39091	'Nutlin; 5 micromolar' vs 'DMSO; 0.065 percent' in 'GL2'	Nutlin; 5 micromolar	DMSO; 0.065 percent	human	0.309	0	16698
EBI_799	E-GEOD-19804	'tissue of pimary tumor' vs 'tissue of adjacent normal'	tissue of pimary tumor	tissue of adjacent normal	human	-0.309	0	16698
EBI_5216	E-MTAB-6045	'doxorubicin; 50 micromole per liter' vs 'none' at '2 day'	doxorubicin; 50 micromole per liter	none' at '2 day	human	0.308	0	17182
EBI_5170	E-MTAB-5678	'sebaceous of Jadassohn nevus' vs 'normal'	sebaceous of Jadassohn nevus	normal	human	-0.308	0	18836
EBI_2490	E-GEOD-48433	'NCI-H460; large cell lung carcinoma; P01' vs 'NCI-H460; large cell lung carcinoma; P0'	NCI-H460; large cell lung carcinoma; P01	NCI-H460; large cell lung carcinoma; P0	human	-0.307	0	16698
EBI_2746	E-GEOD-51005	'after docetaxel chemotherapy and androgen deprivation therapy' vs 'before docetaxel chemotherapy and androgen deprivation therapy'	after docetaxel chemotherapy and androgen deprivation therapy	before docetaxel chemotherapy and androgen deprivation therapy	human	0.307	0	18836
EBI_5162	E-MTAB-5285	'gefitinib; 24 hour' vs 'none; 2 hour'	gefitinib; 24 hour	none; 2 hour	human	0.307	0	18829
EBI_4797	E-MTAB-1690	'smoker; non-small cell lung cancer' vs 'smoker; healthy'	smoker; non-small cell lung cancer	smoker; healthy	human	-0.306	0	16698
EBI_409	E-GEOD-16179	'lapatinib' vs 'DMSO' in 'sensitive to lapatinib'	lapatinib	DMSO	human	0.305	0	16698
EBI_1883	E-GEOD-38409	'female; in-utero exposure to SHS, adult exposure to OVA' vs 'female; in-utero exposure to air, adult exposure to OVA'	female; in-utero exposure to SHS, adult exposure to OVA	female; in-utero exposure to air, adult exposure to OVA	mouse	-0.304	8.3e-231	10875
EBI_2736	E-GEOD-50813	'transgenic C3(1)-SV40Tag; 20 week' vs 'wild type; 8 week'	transgenic C3(1)-SV40Tag; 20 week	wild type; 8 week	mouse	-0.302	1.3e-228	10875
EBI_4463	E-MEXP-2360	'activated B cell' vs 'memory B cell'	activated B cell	memory B cell	human	-0.302	0	16640
EBI_2970	E-GEOD-53552	'brodalumab; 350 milligram' vs 'placebo' in 'lesional' at '15 day'	brodalumab; 350 milligram	placebo	human	0.302	0	16698
EBI_2193	E-GEOD-43951	'Rx-Dnmt1-/-' vs 'wild type' in 'postnatal day 6.5'	Rx-Dnmt1-/-	wild type	mouse	-0.301	0.002	101
EBI_5298	E-MTAB-6556	'12 week' vs '1 week' in 'lesion'	12 week	1 week	human	0.301	0	18836

## Sheet: Top 100 Cancer Therapeutics
SignatureId	Compound	Tissue	Concordance	pValue	nGenes
CTRS_1394	AZD-6482	breast cancer	0.336914	0	17042
CTRS_1621	KU0060648	breast cancer	0.311683	0	17042
CTRS_1845	Sepantronium	breast cancer	0.292679	0	17042
CTRS_1503	C6-ceramide	breast cancer	0.29199	0	17042
CTRS_1602	SMR000075319	breast cancer	0.291928	0	17042
CTRS_1468	SCHEMBL12684744	breast cancer	0.291865	0	17042
CTRS_1660	ML162	breast cancer	0.288076	6e-323	17042
CTRS_1579	Pictilisib	breast cancer	0.278736	1.1939e-301	17042
CTRS_1459	BRD-K44224150	breast cancer	0.278561	2.93701e-301	17042
CTRS_1704	Obatoclax	breast cancer	-0.276309	3.02554e-296	17042
CTRS_1424	BRD-A05715709	breast cancer	0.270798	3.54053e-284	17042
CTRS_1762	Saracatinib	breast cancer	0.268883	4.74539e-280	17042
CTRS_3672	ZINC77024257	kidney cancer	-0.268504	3.0777e-279	17042
CTRS_3538	LRRK2-IN-1	kidney cancer	-0.267045	4.0403e-276	17042
CTRS_1372	Arachidonyl Trifluoromethylketone	breast cancer	0.267025	4.4465e-276	17042
CTRS_1045	CHEMBL1434137	bone cancer	0.262516	1.43496e-266	17042
CTRS_1847	ZSTK 474	breast cancer	0.260307	5.60259e-262	17042
CTRS_1631	Lenvatinib (E7080)	breast cancer	-0.257076	2.4099e-255	17042
CTRS_1605	Evodiamine	breast cancer	0.255288	1.03154e-251	17042
CTRS_5794	Brefeldin A	oesophagus cancer	0.253959	4.92601e-249	17042
CTRS_1368	1S,3R-RSL-3	breast cancer	0.252797	1.05474e-246	17042
CTRS_1772	SGX-523	breast cancer	-0.251068	2.94703e-243	17042
CTRS_1486	SPOX1_002925	breast cancer	0.249245	1.18043e-239	17042
CTRS_3571	MLN 2480	kidney cancer	-0.248896	5.74255e-239	17042
CTRS_1781	Skiii	breast cancer	0.24878	9.67787e-239	17042
CTRS_3532	Lenvatinib (E7080)	kidney cancer	-0.247783	8.71738e-237	17042
CTRS_7554	UNII-5J49Q6B70F	skin cancer	0.246952	3.64282e-235	17042
CTRS_3495	HBX-41108	kidney cancer	-0.245461	2.8562e-232	17042
CTRS_3426	Cyclosporine	kidney cancer	-0.245039	1.8748e-231	17042
CTRS_1498	ZINC01050121	breast cancer	0.244486	2.17945e-230	17042
CTRS_3417	Cediranib	kidney cancer	-0.242769	4.30078e-227	17042
CTRS_1766	SB-743921	breast cancer	0.241804	2.97088e-225	17042
CTRS_1500	Brefeldin A	breast cancer	-0.240957	1.20335e-223	17042
CTRS_1695	3,5-Bis(4-methylbenzylidene)piperidin-4-one	breast cancer	0.239897	1.21658e-221	17042
CTRS_1745	Purmorphamine	breast cancer	0.23971	2.72878e-221	17042
CTRS_3603	TAE-684	kidney cancer	-0.238668	2.48509e-219	17042
CTRS_6098	Tanespimycin	oesophagus cancer	0.237689	1.68717e-217	17042
CTRS_1272	Quizartinib	bone cancer	-0.23753	3.32836e-217	17042
CTRS_1756	RG 108	breast cancer	0.235717	7.74788e-214	17042
CTRS_955	BCL-LZH-4	bone cancer	0.235465	2.26564e-213	17042
CTRS_3393	BRD-K99006945	kidney cancer	-0.234724	5.24735e-212	17042
CTRS_1196	Momelotinib	bone cancer	0.234272	3.55901e-211	17042
CTRS_1921	BRD-K27224038	central nervous system cancer	-0.233473	1.03803e-209	17042
CTRS_3586	CHEMBL1222381	kidney cancer	-0.232762	2.06113e-208	17042
CTRS_3438	Compound 23 citrate	kidney cancer	-0.23241	9.04314e-208	17042
CTRS_5954	ML162	oesophagus cancer	-0.232098	3.33856e-207	17042
CTRS_1461	BRD-K48334597-001-01-9	breast cancer	0.231279	1.01972e-205	17042
CTRS_7388	MLS004683642	skin cancer	-0.230676	1.25296e-204	17042
CTRS_1476	AC1O9BJ3	breast cancer	0.22984	4.01758e-203	17042
CTRS_1666	ML312	breast cancer	0.229211	5.40063e-202	17042
CTRS_1792	SRT-1720	breast cancer	0.229167	6.48851e-202	17042
CTRS_1436	BRD-K14844214	breast cancer	0.229013	1.22514e-201	17042
CTRS_1735	pitstop2	breast cancer	0.2284	1.5287e-200	17042
CTRS_1850	3-Cl-AHPC	central nervous system cancer	0.22797	8.91951e-200	17042
CTRS_964	BIX01294	bone cancer	-0.227727	2.42127e-199	17042
CTRS_2305	Valdecoxib	central nervous system cancer	0.227538	5.2495e-199	17042
CTRS_2244	SCH-79797	central nervous system cancer	0.227425	8.33053e-199	17042
CTRS_1188	TL_HRAS26	bone cancer	-0.226506	3.54376e-197	17042
CTRS_1463	BRD-K49290616	breast cancer	0.226314	7.74124e-197	17042
CTRS_1820	Trametinib	breast cancer	0.226197	1.24799e-196	17042
CTRS_2317	SAR245409	central nervous system cancer	0.226085	1.96282e-196	17042
CTRS_1736	SCHEMBL15444220	breast cancer	0.226068	2.10763e-196	17042
CTRS_1679	Necrostatin	breast cancer	0.225299	4.76596e-195	17042
CTRS_1411	Doramapimod	breast cancer	0.224406	1.75793e-193	17042
CTRS_1186	ML162	bone cancer	-0.224223	3.67851e-193	17042
CTRS_1505	Idelalisib	breast cancer	0.223119	3.09244e-191	17042
CTRS_1562	Erlotinib	breast cancer	0.222762	1.29436e-190	17042
CTRS_5984	501919-59-1	oesophagus cancer	0.221429	2.62487e-188	17042
CTRS_1574	FSC231	breast cancer	0.22139	3.05911e-188	17042
CTRS_1675	N9-Isopropylolomoucine	breast cancer	0.221095	9.86124e-188	17042
CTRS_1162	AC1MSUFC	bone cancer	0.220941	1.81399e-187	17042
CTRS_1680	necrostatin-7	breast cancer	0.220278	2.50177e-186	17042
CTRS_1580	Gefitinib	breast cancer	0.219684	2.60418e-185	17042
CTRS_3294	austocystin D	kidney cancer	-0.219511	5.15519e-185	17042
CTRS_5662	1S,3R-RSL-3	oesophagus cancer	-0.219355	9.49553e-185	17042
CTRS_1285	SB-431542	bone cancer	0.21879	8.74836e-184	17042
CTRS_5550	pluripotin	non-haematopoietic and non-lymphoid cancer	0.217876	3.12142e-182	17042
CTRS_1024	BRD-M00053801	bone cancer	-0.217676	6.79399e-182	17042
CTRS_2293	Tosedostat	central nervous system cancer	0.217002	9.38277e-181	17042
CTRS_5786	ICG-001	oesophagus cancer	0.216937	1.20701e-180	17042
CTRS_1662	TL_HRAS26	breast cancer	0.215655	1.72788e-178	17042
CTRS_1758	Rita	breast cancer	0.215651	1.74962e-178	17042
CTRS_3589	CHEMBL2136735	kidney cancer	-0.215581	2.29102e-178	17042
CTRS_3510	CAY10603	kidney cancer	-0.215444	3.89825e-178	17042
CTRS_3301	AZD4547	kidney cancer	-0.215139	1.25803e-177	17042
CTRS_5779	BRD-K92856060	oesophagus cancer	-0.214709	6.58155e-177	17042
CTRS_5931	LRRK2-IN-1	oesophagus cancer	0.214664	7.83087e-177	17042
CTRS_1827	UNC-0321	breast cancer	0.214445	1.81387e-176	17042
CTRS_1502	Alpelisib	breast cancer	0.213956	1.18154e-175	17042
CTRS_3621	CHEMBL416418	kidney cancer	-0.213744	2.6538e-175	17042
CTRS_7407	Nilotinib	skin cancer	-0.21345	8.14967e-175	17042
CTRS_2109	Linifanib	central nervous system cancer	0.213149	2.56895e-174	17042
CTRS_7521	Tamatinib	skin cancer	-0.213112	2.9519e-174	17042
CTRS_1371	A-804598	breast cancer	-0.212339	5.57918e-173	17042
CTRS_3414	CCT036477	kidney cancer	-0.212212	9.04764e-173	17042
CTRS_2282	Teniposide	central nervous system cancer	0.212196	9.6137e-173	17042
CTRS_924	A-804598	bone cancer	0.212172	1.05107e-172	17042
CTRS_477	PF-4800567 hydrochloride	CTRP cell lines	-0.211743	5.33647e-172	17042
CTRS_939	Avicin-D	bone cancer	-0.211158	4.86208e-171	17042
CTRS_5366	Dinaciclib	non-haematopoietic and non-lymphoid cancer	0.210965	1.00754e-170	17042
