# Supplementary material for: Connecting omics signatures and revealing biological mechanisms with iLINCS
Source: Nat Commun. 2022 Aug 9;13:4678. doi: 10.1038/s41467-022-32205-3 (PMC9362980; doi:10.1038/s41467-022-32205-3)
Supplement: Supplementary file 7 — Supplementary Data SD4 [file 41467_2022_32205_MOESM7_ESM.xlsx]

## Sheet: ilincsR_allpackages
Package	Version	Built
AnnotationDbi	1.48.0	3.6.2
BH	1.72.0-3	3.6.2
Biobase	2.46.0	3.6.2
BiocGenerics	0.32.0	3.6.2
BiocManager	1.30.10	3.6.2
BiocParallel	1.20.1	3.6.2
BiocVersion	3.10.1	3.6.2
Biostrings	2.54.0	3.6.2
CLEAN	1.3.2	3.6.2
CLEAN.Hs	1.0.7	3.6.2
CLEAN.Mm	1.0.4	3.6.2
CLEAN.Rn	1.0.4	3.6.2
DBI	1.1.0	3.6.2
DT	0.11	3.6.2
IRanges	2.20.2	3.6.2
KEGGREST	1.26.1	3.6.2
KEGGgraph	1.46.0	3.6.2
RColorBrewer	1.1-2	3.6.2
RCurl	1.98-1.1	3.6.2
RMySQL	0.10.19	3.6.2
RSQLite	2.2.0	3.6.2
S4Vectors	0.24.3	3.6.2
SPIA	2.38.0	3.6.2
XML	3.99-0.3	3.6.2
XVector	0.26.0	3.6.2
amap	0.8-18	3.6.2
annotate	1.64.0	3.6.2
backports	1.1.5	3.6.2
base64enc	0.1-3	3.6.2
bit	1.1-15.1	3.6.2
bit64	0.9-7	3.6.2
bitops	1.0-6	3.6.2
blob	1.2.1	3.6.2
caTools	1.18.0	3.6.2
callr	3.4.1	3.6.2
checkmate	1.9.4	3.6.2
cli	2.0.1	3.6.2
clisymbols	1.2.0	3.6.2
colorspace	1.4-1	3.6.2
commonmark	1.7	3.6.2
covr	3.4.0	3.6.2
crosstalk	1.0.0	3.6.2
ctc	1.60.0	3.6.2
data.table	1.12.8	3.6.2
desc	1.2.0	3.6.2
devtools	2.2.1	3.6.2
dplyr	0.8.4	3.6.2
farver	2.0.3	3.6.2
fastcluster	1.1.25	3.6.2
fastmap	1.0.1	3.6.2
fastmatch	1.1-0	3.6.2
fgsea	1.12.0	3.6.2
formatR	1.7	3.6.2
fs	1.3.1	3.6.2
futile.logger	1.4.3	3.6.2
futile.options	1.0.1	3.6.2
gdata	2.18.0	3.6.2
genefilter	1.68.0	3.6.2
ggplot2	3.2.1	3.6.2
gh	1.1.0	3.6.2
git2r	0.26.1	3.6.2
gplots	3.0.1.2	3.6.2
graph	1.64.0	3.6.2
graphite	1.32.0	3.6.2
gridExtra	2.3	3.6.2
gtable	0.3.0	3.6.2
gtools	3.8.1	3.6.2
hexbin	1.28.1	3.6.2
htmltools	0.4.0	3.6.2
htmlwidgets	1.5.1	3.6.2
httr	1.4.1	3.6.2
ilincsR	3.3.4	3.6.2
ini	0.3.1	3.6.2
labeling	0.3	3.6.2
lambda.r	1.2.4	3.6.2
lazyeval	0.2.2	3.6.2
lifecycle	0.1.0	3.6.2
limma	3.42.2	3.6.2
marray	1.64.0	3.6.2
memoise	1.1.0	3.6.2
munsell	0.5.0	3.6.2
org.Hs.eg.db	3.10.0	3.6.2
org.Mm.eg.db	3.10.0	3.6.2
org.Rn.eg.db	3.10.0	3.6.2
pkgbuild	1.0.6	3.6.2
pkgload	1.0.2	3.6.2
plogr	0.2.0	3.6.2
plotly	4.9.1	3.6.2
plyr	1.8.5	3.6.2
png	0.1-7	3.6.2
praise	1.0.0	3.6.2
preprocessCore	1.48.0	3.6.2
prettyunits	1.1.1	3.6.2
processx	3.4.1	3.6.2
ps	1.3.0	3.6.2
qvalue	2.18.0	3.6.2
rcmdcheck	1.3.3	3.6.2
reshape	0.8.8	3.6.2
reshape2	1.4.3	3.6.2
rex	1.1.2	3.6.2
roxygen2	7.0.2	3.6.2
rprojroot	1.3-2	3.6.2
rstudioapi	0.1	3.6.2
rversions	2.0.1	3.6.2
scales	1.1.0	3.6.2
sessioninfo	1.1.1	3.6.2
shiny	1.4.0	3.6.2
snow	0.4-3	3.6.2
sourcetools	0.1.7	3.6.2
stringr	1.4.0	3.6.2
testthat	2.3.1	3.6.2
tidyr	1.0.2	3.6.2
usethis	1.5.1	3.6.2
viridisLite	0.3.0	3.6.2
whisker	0.4	3.6.2
withr	2.1.2	3.6.2
xml2	1.2.2	3.6.2
xopen	1.0.0	3.6.2
xtable	1.8-4	3.6.2
zlibbioc	1.32.0	3.6.2
KernSmooth	2.23-15	3.5.0
MASS	7.3-51.1	3.5.1
Matrix	1.2-18	3.6.1
R6	2.4.1	3.6.2
Rcpp	1.0.3	3.6.2
askpass	1.1	3.6.2
assertthat	0.2.1	3.6.2
base	3.6.2	3.6.2
boot	1.3-23	3.6.1
brew	1.0-6	3.6.2
class	7.3-15	3.5.2
cli	2.0.1	3.6.2
clipr	0.7.0	3.6.2
cluster	2.1.0	3.6.0
codetools	0.2-16	3.5.2
compiler	3.6.2	3.6.2
crayon	1.3.4	3.6.2
curl	4.3	3.6.2
datasets	3.6.2	3.6.2
digest	0.6.23	3.6.2
ellipsis	0.3.0	3.6.2
evaluate	0.14	3.6.2
fansi	0.4.1	3.6.2
feather	0.3.5	3.6.2
forcats	0.4.0	3.6.2
foreign	0.8-70	3.5.0
glue	1.3.1	3.6.2
grDevices	3.6.2	3.6.2
graphics	3.6.2	3.6.2
grid	3.6.2	3.6.2
haven	2.2.0	3.6.2
highr	0.8	3.6.2
hms	0.5.3	3.6.2
httpuv	1.5.2	3.6.2
jsonlite	1.6.1	3.6.2
knitr	1.27	3.6.2
later	1.0.0	3.6.2
lattice	0.20-38	3.5.1
magrittr	1.5	3.6.2
markdown	1.1	3.6.2
methods	3.6.2	3.6.2
mgcv	1.8-28	3.5.3
mime	0.8	3.6.2
nlme	3.1-140	3.6.0
nnet	7.3-12	3.5.0
opencpu	2.1.5	3.6.2
openssl	1.4.1	3.6.2
pander	0.6.3	3.6.2
parallel	3.6.2	3.6.2
pillar	1.4.3	3.6.2
pkgconfig	2.0.3	3.6.2
promises	1.1.0	3.6.2
protolite	2.1	3.6.2
purrr	0.3.3	3.6.2
rappdirs	0.3.1	3.6.2
readr	1.3.1	3.6.2
remotes	2.1.0	3.6.2
rlang	0.4.4	3.6.2
rpart	4.1-15	3.6.0
spatial	7.3-11	3.5.0
splines	3.6.2	3.6.2
stats	3.6.2	3.6.2
stats4	3.6.2	3.6.2
stringi	1.4.5	3.6.2
stringr	1.4.0	3.6.2
survival	3.1-8	3.6.2
sys	3.3	3.6.2
tcltk	3.6.2	3.6.2
tibble	2.1.3	3.6.2
tidyselect	1.0.0	3.6.2
tools	3.6.2	3.6.2
unix	1.5.1	3.6.2
utf8	1.1.4	3.6.2
utils	3.6.2	3.6.2
vctrs	0.2.2	3.6.2
webutils	1	3.6.2
xfun	0.12	3.6.2
yaml	2.2.1	3.6.2
zip	2.0.4	3.6.2
Grein Packages
Package	Version	Built
askpass	1.1	3.6.1
assertthat	0.2.1	3.6.1
backports	1.1.5	3.6.1
base64enc	0.1-3	3.6.1
BH	1.69.0-1	3.6.1
Biobase	2.46.0	3.6.1
BiocGenerics	0.32.0	3.6.1
BiocManager	1.30.10	3.6.1
BiocVersion	3.10.1	3.6.1
bit	1.1-14	3.6.1
bit64	0.9-7	3.6.1
bitops	1.0-6	3.6.1
blob	1.2.0	3.6.1
brew	1.0-6	3.6.1
broom	0.5.2	3.6.1
callr	3.4.0	3.6.1
caTools	1.17.1.3	3.6.1
cellranger	1.1.0	3.6.1
circlize	0.4.10	3.6.1
cli	2.0.0	3.6.1
clipr	0.7.0	3.6.1
clisymbols	1.2.0	3.6.1
clue	0.3-57	3.6.1
colorspace	1.4-1	3.6.1
commonmark	1.7	3.6.1
ComplexHeatmap	2.2.0	3.6.1
covr	3.4.0	3.6.1
crayon	1.3.4	3.6.1
crosstalk	1.0.0	3.6.1
curl	4.3	3.6.1
cyclocomp	1.1.0	3.6.1
data.table	1.12.8	3.6.1
DBI	1.0.0	3.6.1
dbplyr	1.4.2	3.6.1
desc	1.2.0	3.6.1
devtools	2.2.1	3.6.1
digest	0.6.23	3.6.1
docopt	0.6.1	3.6.1
dplyr	0.8.3	3.6.1
DT	0.1	3.6.1
dtplyr	1.0.0	3.6.1
edgeR	3.28.1	3.6.1
ellipsis	0.3.0	3.6.1
evaluate	0.14	3.6.1
fansi	0.4.0	3.6.1
farver	2.0.1	3.6.1
fastcluster	1.1.25	3.6.1
fastmap	1.0.1	3.6.1
feather	0.3.5	3.6.1
foghorn	1.1.4	3.6.1
forcats	0.4.0	3.6.1
formatR	1.7	3.6.1
fs	1.3.1	3.6.1
gargle	0.4.0	3.6.1
generics	0.0.2	3.6.1
GetoptLong	1.0.0	3.6.1
ggdendro	0.1-20	3.6.1
ggplot2	3.2.1	3.6.1
gh	1.0.1	3.6.1
git2r	0.26.1	3.6.1
GlobalOptions	0.1.2	3.6.1
glue	1.3.1	3.6.1
gmailr	1.0.0	3.6.1
gtable	0.3.0	3.6.1
haven	2.2.0	3.6.1
hexbin	1.28.0	3.6.1
highlight	0.4.7.3	3.6.1
highr	0.8	3.6.1
hms	0.5.2	3.6.1
htmltools	0.4.0	3.6.1
htmlwidgets	1.5.1	3.6.1
httpuv	1.5.2	3.6.1
httr	1.4.1	3.6.1
hunspell	3	3.6.1
iheatmapr	0.4.12	3.6.1
ini	0.3.1	3.6.1
jsonlite	1.6	3.6.1
knitr	1.26	3.6.1
labeling	0.3	3.6.1
Lahman	7.0-1	3.6.1
later	1.0.0	3.6.1
lazyeval	0.2.2	3.6.1
lifecycle	0.1.0	3.6.1
limma	3.42.2	3.6.1
lintr	2.0.0	3.6.1
littler	0.3.9	3.6.1
locfit	1.5-9.1	3.6.1
lubridate	1.7.4	3.6.1
magrittr	1.5	3.6.1
manipulateWidget	0.10.0	3.6.1
markdown	1.1	3.6.1
memoise	1.1.0	3.6.1
microbenchmark	1.4-7	3.6.1
mime	0.7	3.6.1
miniUI	0.1.1.1	3.6.1
mockery	0.4.2	3.6.1
modelr	0.1.5	3.6.1
munsell	0.5.0	3.6.1
nycflights13	1.0.1	3.6.1
openssl	1.4.1	3.6.1
packrat	0.5.0	3.6.1
pairsD3	0.1.0	3.6.1
parsedate	1.2.0	3.6.1
pillar	1.4.2	3.6.1
pingr	2.0.0	3.6.1
pkgbuild	1.0.6	3.6.1
pkgconfig	2.0.3	3.6.1
pkgdown	1.4.1	3.6.1
pkgload	1.0.2	3.6.1
plogr	0.2.0	3.6.1
plotly	4.9.1	3.6.1
plyr	1.8.5	3.6.1
png	0.1-7	3.6.1
praise	1.0.0	3.6.1
prettyunits	1.0.2	3.6.1
processx	3.4.1	3.6.1
progress	1.2.2	3.6.1
promises	1.1.0	3.6.1
ps	1.3.0	3.6.1
purrr	0.3.3	3.6.1
R6	2.4.1	3.6.1
rappdirs	0.3.1	3.6.1
rcmdcheck	1.3.3	3.6.1
RColorBrewer	1.1-2	3.6.1
Rcpp	1.0.3	3.6.1
readr	1.3.1	3.6.1
readxl	1.3.1	3.6.1
rematch	1.0.1	3.6.1
rematch2	2.1.0	3.6.1
remotes	2.1.0	3.6.1
reprex	0.3.0	3.6.1
reshape2	1.4.3	3.6.1
rex	1.1.2	3.6.1
rgl	0.100.30	3.6.1
rglwidget	0.2.1	3.6.1
rhub	1.1.1	3.6.1
rjson	0.2.20	3.6.1
rlang	0.4.2	3.6.1
rmarkdown	1.18	3.6.1
RMySQL	0.10.17	3.6.1
RNASeqPower	1.26.0	3.6.1
roxygen2	7.0.2	3.6.1
RPostgreSQL	0.6-2	3.6.1
rprojroot	1.3-2	3.6.1
rsconnect	0.8.15	3.6.1
RSQLite	2.1.4	3.6.1
rstudioapi	0.1	3.6.1
Rtsne	0.15	3.6.1
rversions	2.0.1	3.6.1
rvest	0.3.5	3.6.1
S4Vectors	0.24.4	3.6.1
scales	1.1.0	3.6.1
selectr	0.4-2	3.6.1
sendmailR	1.2-1	3.6.1
sessioninfo	1.1.1	3.6.1
shape	1.4.4	3.6.1
shiny	1.4.0	3.6.1
shinyBS	0.61	3.6.1
shinycssloaders	0.2.0	3.6.1
shinyjs	1	3.6.1
shinyRGL	0.1.0	3.6.1
sourcetools	0.1.7	3.6.1
spelling	2.1	3.6.1
stringdist	0.9.5.5	3.6.1
stringi	1.4.3	3.6.1
stringr	1.4.0	3.6.1
sys	3.3	3.6.1
testit	0.11	3.6.1
testthat	2.3.1	3.6.1
tibble	2.1.3	3.6.1
tidyr	1.0.0	3.6.1
tidyselect	0.2.5	3.6.1
tidyverse	1.3.0	3.6.1
tinytex	0.18	3.6.1
usethis	1.5.1	3.6.1
utf8	1.1.4	3.6.1
uuid	0.1-2	3.6.1
vctrs	0.2.0	3.6.1
viridisLite	0.3.0	3.6.1
webshot	0.5.2	3.6.1
whisker	0.4	3.6.1
whoami	1.3.0	3.6.1
withr	2.1.2	3.6.1
xfun	0.11	3.6.1
XML	3.98-1.20	3.6.1
xml2	1.2.2	3.6.1
xmlparsedata	1.0.3	3.6.1
xopen	1.0.0	3.6.1
xtable	1.8-4	3.6.1
yaml	2.2.0	3.6.1
zeallot	0.1.0	3.6.1
base	3.6.1	3.6.1
boot	1.3-22	3.6.1
class	7.3-15	3.6.1
cluster	2.1.0	3.6.1
codetools	0.2-16	3.6.1
compiler	3.6.1	3.6.1
datasets	3.6.1	3.6.1
foreign	0.8-71	3.6.1
graphics	3.6.1	3.6.1
grDevices	3.6.1	3.6.1
grid	3.6.1	3.6.1
KernSmooth	2.23-15	3.6.1
lattice	0.20-38	3.6.1
MASS	7.3-51.4	3.6.1
Matrix	1.2-17	3.6.1
methods	3.6.1	3.6.1
mgcv	1.8-28	3.6.1
nlme	3.1-140	3.6.1
nnet	7.3-12	3.6.1
parallel	3.6.1	3.6.1
rpart	4.1-15	3.6.1
spatial	7.3-11	3.6.1
splines	3.6.1	3.6.1
stats	3.6.1	3.6.1
stats4	3.6.1	3.6.1
survival	2.44-1.1	3.6.1
tcltk	3.6.1	3.6.1
tools	3.6.1	3.6.1
utils	3.6.1	3.6.1
