# Supplementary material for: Connecting omics signatures and revealing biological mechanisms with iLINCS
Source: Nat Commun. 2022 Aug 9;13:4678. doi: 10.1038/s41467-022-32205-3 (PMC9362980; doi:10.1038/s41467-022-32205-3)
Supplement: Supplementary file 8 — Software 1 [file 41467_2022_32205_MOESM8_ESM.zip]

Archive with 29 entries (25 files):
- ilincsAPI-master/
- ilincsAPI-master/.gitignore
- ilincsAPI-master/Dockerfile
- ilincsAPI-master/LICENSE
- ilincsAPI-master/README.md
- ilincsAPI-master/qc/
- ilincsAPI-master/qc/Dockerfile
- ilincsAPI-master/qc/README.md
- ilincsAPI-master/qc/Supplemental Quality Control.pdf
- ilincsAPI-master/qc/usingIlincsApisExample.Rmd
- ilincsAPI-master/qc/usingIlincsApisExample.html
- ilincsAPI-master/qc/usingIlincsApisExample.pdf
- ilincsAPI-master/useCases/
- ilincsAPI-master/useCases/Dockerfile
- ilincsAPI-master/useCases/README.md
- ilincsAPI-master/useCases/images/
- ilincsAPI-master/useCases/images/knitting.png
- ilincsAPI-master/useCases/useCase1a.Rmd
- ilincsAPI-master/useCases/useCase1a.html
- ilincsAPI-master/useCases/useCase1a.pdf
- ilincsAPI-master/useCases/useCase1b.Rmd
- ilincsAPI-master/useCases/useCase1b.html
- ilincsAPI-master/useCases/useCase1b.pdf
- ilincsAPI-master/useCases/useCase2.Rmd
- ilincsAPI-master/useCases/useCase2.html
- ilincsAPI-master/useCases/useCase2.pdf
- ilincsAPI-master/usingIlincsApis.Rmd
- ilincsAPI-master/usingIlincsApis.html
- ilincsAPI-master/usingIlincsApis.ipynb
