# Supplementary material for: Connecting omics signatures and revealing biological mechanisms with iLINCS
Source: Nat Commun. 2022 Aug 9;13:4678. doi: 10.1038/s41467-022-32205-3 (PMC9362980; doi:10.1038/s41467-022-32205-3)
Supplement: Supplementary file 8 — Software 1 [file 41467_2022_32205_MOESM8_ESM.zip › ilincsAPI-master/qc/README.md]

# ilincsQC to check the formulae and accuracy of ilincs signatures

## Prerequisites

To execute the code in the ilincsQC code notebooks, please install RStudio, launch RStudio and install following R packages: knitr, tinytex, httr, jsonlite, htmltools, httr, data.table, rmarkdown, wCorr, dplyr, weights, rlist as well as Biobase, ComplexHeatmap and enrichR. 

```R
install.packages(c("knitr", "tinytex", "httr", "jsonlite", "htmltools", "httr", "data.table", "rmarkdown", "wCorr", "dplyr", "weights", "rlist"),repos = "http://cran.us.r-project.org")
if (!require("BiocManager", quietly = TRUE))
    install.packages("BiocManager",repos = "http://cran.us.r-project.org");
    
BiocManager::install(c("Biobase", "ComplexHeatmap", "enrichR"))
```

Or from shell:
```sh
R -e 'install.packages(c("knitr", "tinytex", "httr", "jsonlite", "htmltools", "httr", "data.table", "rmarkdown", "wCorr", "dplyr", "weights", "rlist"),repos = "http://cran.us.r-project.org")'
R -e 'if (!require("BiocManager", quietly = TRUE))  install.packages("BiocManager",repos = "http://cran.us.r-project.org"); BiocManager::install(c("Biobase", "ComplexHeatmap", "enrichR"))'
```

## ilincs QC

* [R Markdown source](../../../blob/master/qc/usingIlincsApisExample.Rmd) 
* Output [PDF](https://github.com/uc-bd2k/ilincsAPI/blob/master/qc/usingIlincsApisExample.pdf)/[HTML](https://github.com/uc-bd2k/ilincsAPI/blob/master/qc/usingIlincsApisExample.html)
* [Related documentation](https://github.com/uc-bd2k/ilincsAPI/blob/master/qc/Supplemental%20Quality%20Control.pdf)


## Creating Output

After installing the prerequisites and loading Rmd file into RStudio click on "Knit" to create a PDF/HTML/Word output.

![knitting Rmd file](../useCases/images/knitting.png "Knitting Rmd File")

### Render command line

It is also possible to render the usecases using the command line:

* html output:
```sh
R -e 'rmarkdown::render("usingIlincsApisExample.Rmd", "html_document")'
```

* pdf output:
```sh
R -e 'rmarkdown::render("usingIlincsApisExample.Rmd", "pdf_document")'
```
