# Supplementary material for: Connecting omics signatures and revealing biological mechanisms with iLINCS
Source: Nat Commun. 2022 Aug 9;13:4678. doi: 10.1038/s41467-022-32205-3 (PMC9362980; doi:10.1038/s41467-022-32205-3)
Supplement: Supplementary file 8 — Software 1 [file 41467_2022_32205_MOESM8_ESM.zip › ilincsAPI-master/qc/usingIlincsApisExample.Rmd]

---
title: "iLINCS API R Notebook"
output:
  html_document:
    df_print: paged
  pdf_document: default
---
<style type="text/css">
.main-container {
  max-width: 1200px;
  margin-left: auto;
  margin-right: auto;
}
</style>

### Prerequisites  

```{r include = FALSE}
library(knitr)
library(tinytex)
library(httr)
library(jsonlite)
library(htmltools)
library(wCorr)
```

### Define a function to download and retreive ilincs signatures
```{r define function}
get_ilincs_signature <- function(ilincs_signatureId) {
    req <- POST("http://www.ilincs.org/api/ilincsR/downloadSignature", body = list(sigID = paste(ilincs_signatureId), display = FALSE), encode = "json")
    ilincs_sessionId<-unlist(httr::content(req))
    #print(ilincs_sessionId)
    fileUrl=paste("http://www.ilincs.org/tmp/",ilincs_sessionId,".xls",sep="")
    signatureData<-read.table(fileUrl,sep="\t",header=T,stringsAsFactors = F)
    #print(signatureData)
  return(signatureData)
}
```

```{r set-options, echo=FALSE, cache=FALSE}
options(width = "200")
library(dplyr)
library(weights)
library(rlist)
require(data.table)
```
### Display Signature Libraries
```{r list signature libraries}
apiUrl <- "http://www.ilincs.org/api/SignatureLibraries"
req <- GET(apiUrl)
json <- httr::content(req, as = "text")
ilincs_libraries <- fromJSON(json)
ilincs_libraries[,c("libraryID","libraryName")]
```
#### Select 3 random signature from libraries LIB_5, LIB_6 and LIB_11 and check their connectivity against 5 reported connected signature
```{r define parameters}
number_of_random_sample_signatures <- 3
number_of_random_connected_signatures <- 5
```

#### Searching for signatures

```{r search signatures}
primes_list <- list("LIB_5", "LIB_6", "LIB_11")

for (p in primes_list) {
  print(p)
 
  ilincs_libId<-p
  apiUrl <- paste("http://www.ilincs.org/api/SignatureMeta/findTermWithSynonyms?library=",ilincs_libId,sep="")
  req <- GET(apiUrl)

  ilincs_result_df<-fromJSON(httr::content(req,type="text"))$data


  print(dim(ilincs_result_df[floor(runif(1000, min=0, max=dim(ilincs_result_df)[1])),c("cellline","compound","concentration","signatureid","is_exemplar")]))
  counter = 0
  
  for (sigloop in ilincs_result_df[floor(runif(number_of_random_sample_signatures, min=0, max=dim(ilincs_result_df)[1])),c("signatureid")]){
    ilincs_signatureId = sigloop
    print(ilincs_signatureId)
    counter <- counter + 1
    
    print("download signature ======================================")
    req <- POST("http://www.ilincs.org/api/ilincsR/downloadSignature", body = list(sigID = paste(ilincs_signatureId), display = FALSE), encode = "json")
    ilincs_sessionId<-unlist(httr::content(req))
    
    fileUrl=paste("http://www.ilincs.org/tmp/",ilincs_sessionId,".xls",sep="")
    signatureData <-read.table(fileUrl,sep="\t",header=T,stringsAsFactors = F)
  
    print("=============================================")
    print("get connected signatures based on signatureid")
    print("=============================================")
    apiUrl <- paste("http://www.ilincs.org/api/SignatureMeta/findConcordantSignatures?sigID=",ilincs_signatureId,"&lib=",ilincs_libId,sep="")
    req <- GET(apiUrl)
    
    ilincs_conn_df<-fromJSON(httr::content(req,type="text"))
    result_of_connected_sigs_from_sigID <- ilincs_conn_df[,c("signatureid","similarity","pValue")]
    result_of_connected_sigs_from_sigID<-result_of_connected_sigs_from_sigID[order(result_of_connected_sigs_from_sigID$similarity),]
    print(head(result_of_connected_sigs_from_sigID))
  
    
    print("========================================================================")
    print("get connected signatures based on the downloaded signature with p value") 
    print("========================================================================")
    #print(ilincs_sessionId[1])
    #print(toString(ilincs_sessionId[1]))
    
    file_name <- paste(ilincs_libId,"_", toString(ilincs_sessionId[1]), ".tsv", sep="")
    write.table(signatureData,file=file_name,sep="\t",row.names=F,col.names = T,quote=F)
    #system(paste("head sigFile.tsv"))
    
    
    apiUrl<-"http://www.ilincs.org/api/SignatureMeta/upload"
    sigFile <- file_name
    in_data<-as.data.frame(fread(file_name))
    in_data_orig<-as.data.frame(fread(file_name))
    #print(in_data)
   
    req <- POST(apiUrl, body=list(file=upload_file(sigFile)))
    #req <- POST(apiUrl, body=list(file=signatureData))
    signatureFile <- httr::content(req)$status$fileName[[1]]
    print(head(signatureFile))

    apiUrl <- "http://www.ilincs.org/api/ilincsR/findConcordances"
    req <- (POST(apiUrl, body = list(file=signatureFile, lib=ilincs_libId), encode = "form"))
    output <- data.table::rbindlist(httr::content(req)$concordanceTable, use.names = TRUE, fill = TRUE)
    result_of_upload_complete_sig <- output[,c("signatureid","similarity","pValue")]
    result_of_upload_complete_sig<-result_of_upload_complete_sig[order(result_of_upload_complete_sig$similarity),]
    print(head(result_of_upload_complete_sig))
    
     #merge(authors, books, by.x="surname", by.y="name")
    #for (sigloop in ilincs_result_df[
    print("===========================================================================================================")
    print("checking the accuracy of results via offline benchmarking on the downloaded complete signature with p-value")  
    print("===========================================================================================================")
      for(varIter in 1:number_of_random_connected_signatures)
         {
          #print(varIter)
          compared_sig = result_of_upload_complete_sig[varIter,"signatureid"]
          #print(compared_sig)
          restart_data <- in_data
          #print("--------------------")
          
          #vardiff <- get_ilincs_signature(toString(compared_sig))
          #varpval <- as.data.frame(lincscpPValues[, toString(compared_sig)])
          #if (ilincs_libId == "LIB_5"){
            #print(as.data.frame(lincscpDiffExp[, "LINCSCP_159326"]))
           # vardiff <- as.data.frame(lincscpDiffExp[, toString(compared_sig)])
          #  varpval <- as.data.frame(lincscpPValues[, toString(compared_sig)])
          #}
         #if (ilincs_libId == "LIB_6"){
          # vardiff <- as.data.frame(lincskdDiffExp[,toString(compared_sig)])
           # varpval <- as.data.frame(lincskdPValues[,toString(compared_sig)])
            
         #}
         #if (ilincs_libId == "LIB_11"){
          # vardiff <- as.data.frame(lincsoeDiffExp[,toString(compared_sig)])
           # varpval <- as.data.frame(lincsoePValues[,toString(compared_sig)])
            
      #}
          com_sig <-get_ilincs_signature(toString(compared_sig))
          rownames(com_sig) <- com_sig$ID_geneid
          vardiff <- as.data.frame(com_sig[,c("Value_LogDiffExp")])
          rownames(vardiff) <- com_sig$ID_geneid
          varpval <- as.data.frame(com_sig[,c("Significance_pvalue")])
          rownames(varpval) <- com_sig$ID_geneid
                   
          colnames(vardiff)<- c("compared_sig_dif")
          colnames(varpval)<- c("compared_sig_pval")

          restart_data<-merge(restart_data, vardiff, by.x="ID_geneid", by.y="row.names")
          restart_data<-merge(restart_data, varpval, by.x="ID_geneid", by.y="row.names")
          weight_vec <- c()
          restart_data$"new_weight"<-(-1.0)*(log10(restart_data$"Significance_pvalue")+log10(restart_data$"compared_sig_pval"))
           w_co <- weightedCorr(y=restart_data$"compared_sig_dif", x=restart_data$"Value_LogDiffExp", method="pearson", weights=restart_data$"new_weight")
           
          print(paste0("For signature: ", compared_sig, " calculated weighted correlation is:",w_co, " ilincs query results is: ", result_of_upload_complete_sig[varIter,"similarity"]))

      }
    
    
    print("==========================================================================")
    print("get connected signatures based on the downloaded signature without p value") 
    print("==========================================================================")
    
    
    file_name <- paste(ilincs_libId,"_withot_pvalue_", toString(ilincs_sessionId[1]), ".tsv", sep="")
    
    signatureData_without_pvalue = subset(signatureData, select = -c(Significance_pvalue) )
    write.table(signatureData_without_pvalue,file=file_name,sep="\t",row.names=F,col.names = T,quote=F)
    
    apiUrl<-"http://www.ilincs.org/api/SignatureMeta/upload"
    sigFile <- file_name
    in_data<-as.data.frame(fread(file_name))
    
   
    req <- POST(apiUrl, body=list(file=upload_file(sigFile)))
    
    signatureFile <- httr::content(req)$status$fileName[[1]]
    print(head(signatureFile))

    apiUrl <- "http://www.ilincs.org/api/ilincsR/findConcordances"
    req <- (POST(apiUrl, body = list(file=signatureFile, lib=ilincs_libId), encode = "form"))
    output <- data.table::rbindlist(httr::content(req)$concordanceTable, use.names = TRUE, fill = TRUE)
    result_of_upload_complete_sig <- output[,c("signatureid","similarity","pValue")]
    result_of_upload_complete_sig<-result_of_upload_complete_sig[order(result_of_upload_complete_sig$similarity),]
    print(head(result_of_upload_complete_sig))
    
    
    print("==============================================================================================================")
    print("checking the accuracy of results via offline benchmarking on the downloaded complete signature without p-value")  
    print("==============================================================================================================")
      for(varIter in 1:5)
         {
          
          compared_sig = result_of_upload_complete_sig[varIter,"signatureid"]
          
          restart_data <- in_data
          
          
          com_sig <-get_ilincs_signature(toString(compared_sig))
          rownames(com_sig) <- com_sig$ID_geneid
          vardiff <- as.data.frame(com_sig[,c("Value_LogDiffExp")])
          rownames(vardiff) <- com_sig$ID_geneid
          varpval <- as.data.frame(com_sig[,c("Significance_pvalue")])
          rownames(varpval) <- com_sig$ID_geneid
         
          colnames(vardiff)<- c("compared_sig_dif")
          colnames(varpval)<- c("compared_sig_pval")

          restart_data<-merge(restart_data, vardiff, by.x="ID_geneid", by.y="row.names")
          restart_data<-merge(restart_data, varpval, by.x="ID_geneid", by.y="row.names")
          weight_vec <- c()
          restart_data$"new_weight"<-(-1.0)*(log10(restart_data$"compared_sig_pval"))
          w_co <- weightedCorr(y=restart_data$"compared_sig_dif", x=restart_data$"Value_LogDiffExp", method="pearson", weights=restart_data$"new_weight")
           
          print(paste0("For signature: ", compared_sig, " calculated weighted correlation is:",w_co, " ilincs query results is: ", result_of_upload_complete_sig[varIter,"similarity"]))

      }
    
    print("========================================================================================================")
    print("checking the accuracy of extreme correlation results via offline benchmarking on the submitted signature")
    print("========================================================================================================")
    print(head(result_of_connected_sigs_from_sigID))
      for(varIter in 1:5)
         {
          
          compared_sig = result_of_connected_sigs_from_sigID[varIter,"signatureid"]
          
          restart_data <- in_data_orig
          
      
          com_sig <-get_ilincs_signature(toString(compared_sig))
          rownames(com_sig) <- com_sig$ID_geneid
          vardiff <- as.data.frame(com_sig[,c("Value_LogDiffExp")])
          rownames(vardiff) <- com_sig$ID_geneid
          varpval <- as.data.frame(com_sig[,c("Significance_pvalue")])
          rownames(varpval) <- com_sig$ID_geneid
          
          colnames(vardiff)<- c("compared_sig_dif")
          colnames(varpval)<- c("compared_sig_pval")
          
          v1<-(-1.0)*sign(vardiff)*log10(varpval)
         
          colnames(v1)<- c("v1")
          rownames(v1) <- as.list(com_sig[,"ID_geneid"])
        
          v2<- as.data.frame((-1.0)*sign(restart_data[,"Value_LogDiffExp"])*log10(restart_data[,"Significance_pvalue"]))
          rownames(v2) <- as.list(restart_data[,"ID_geneid"])
          colnames(v2)<- c("v2")
         

          top100_1<-v1 %>% top_n(100)
          top100_2<-v2 %>% top_n(100)
          
          bot100_1<-v1 %>% top_n(-100)
          bot100_2<-v2 %>% top_n(-100)
         
          row_list_1<-rownames(top100_1)
          row_list_2<-rownames(top100_2)
     
          row_list_1<-append(row_list_1,rownames(bot100_1))
          row_list_2<-append(row_list_2,rownames(bot100_2))
          for (p in rownames(v1)) {
            if (!(p %in% row_list_1)){
              
              v1[p,"v1"] <- 0.0
            }
          }
        
          
          for (p in rownames(v2)) {
           
            if (!(p %in% row_list_2)){
             
           
              v2[p,"v2"] <- 0.0
            
            }
          }

          restart_data<-merge(restart_data, v1, by.x="ID_geneid", by.y="row.names")
          
          
          restart_data<-merge(restart_data, v2, by.x="ID_geneid", by.y="row.names")
          
      
           w_co <- weightedCorr(x=restart_data$"v1", y=restart_data$"v2", method="Pearson")
          
          
          print(paste0("For signature: ", compared_sig, " calculated extreme correlation is:",w_co, " ilincs query results is: ", result_of_connected_sigs_from_sigID[varIter,"similarity"]))
      }
    print("=================================================================")
    print("get connected signatures based on positive and negative gene list") 
    print("=================================================================")
    
    top100signature <- signatureData[order(signatureData$Significance_pvalue)[1:100],]
    
    apiUrl="http://www.ilincs.org/api/ilincsR/findConcordancesSC"

    topUpRegulatedGenes <- list(genesUp=top100signature$Name_GeneSymbol[top100signature$Value_LogDiffExp > 0])
    topDownregulatedGenes <- list(genesDown=top100signature$Name_GeneSymbol[top100signature$Value_LogDiffExp < 0])
    topUpRegulatedGeneIDs <- list(top100signature$ID_geneid[top100signature$Value_LogDiffExp > 0])
    topDownregulatedGeneIDs <- list(top100signature$ID_geneid[top100signature$Value_LogDiffExp < 0])
   

    req <- POST("http://www.ilincs.org/api/ilincsR/findConcordancesSC", body = list(mode="UpDn",metadata=TRUE,signatureProfile = c(topUpRegulatedGenes, topDownregulatedGenes)),encode = "json")

    ilincsUpDnConnectedSignatures <- data.table::rbindlist(httr::content(req)$concordanceTable, use.names = TRUE, fill = TRUE)
  
    print("=====================================================================================================")
    print("checking the accuracy of positive and negative gene list correlation results via offline benchmarking")
    print("=====================================================================================================")
    
    if(TRUE){
      for(varIter in 1:5)
         {
      
          compared_sig = ilincsUpDnConnectedSignatures[varIter,"signatureID"]
         
            com_sig <-get_ilincs_signature(toString(compared_sig))
          rownames(com_sig) <- com_sig$ID_geneid
          vardiff <- as.data.frame(com_sig[,c("Value_LogDiffExp")])
          rownames(vardiff) <- com_sig$ID_geneid
          varpval <- as.data.frame(com_sig[,c("Significance_pvalue")])
          rownames(varpval) <- com_sig$ID_geneid
          
          colnames(vardiff)<- c("compared_sig_dif")
          colnames(varpval)<- c("compared_sig_pval")
      
          v1<-vardiff
         
          colnames(v1)<- c("v1")
          
          v2 <- v1
          colnames(v2)<- c("v2")
          
        
          
          v3 <- data.frame(matrix(ncol=1,nrow=0, dimnames=list(NULL, c("v3"))))
          v4 <- data.frame(matrix(ncol=1,nrow=0, dimnames=list(NULL, c("v4"))))
          
          vvv <- data.frame(matrix(ncol=2,nrow=0, dimnames=list(NULL, c("xx", "yy"))))

          for (p in rownames(v1)) {
            
            if ((p %in% unlist(topUpRegulatedGeneIDs, recursive = FALSE))){
              
              new_row <- c(1.0, v1[p,"v1"]) 
              vvv <- rbind(vvv, new_row)
            
            }
            else if ((p %in% unlist(topDownregulatedGeneIDs, recursive = FALSE))){
              
              new_row <- c(-1.0, v1[p,"v1"]) 
              vvv <- rbind(vvv, new_row)
              
             
            }
           
            
          }
         
          res <- cor(vvv)

         
          print(paste0("For signature: ", compared_sig, " calculated correlation is:",unlist(res[1,2]), " ilincs query results is: ", ilincsUpDnConnectedSignatures[varIter,"similarity"]))
          
      }
    }
  
        
    print("++++++++++++++++++++++ Finished ++++++++++++++++++++++")


  }
}

```
