# Supplementary material for: Connecting omics signatures and revealing biological mechanisms with iLINCS
Source: Nat Commun. 2022 Aug 9;13:4678. doi: 10.1038/s41467-022-32205-3 (PMC9362980; doi:10.1038/s41467-022-32205-3)
Supplement: Supplementary file 8 — Software 1 [file 41467_2022_32205_MOESM8_ESM.zip › ilincsAPI-master/useCases/Dockerfile]

FROM rocker/r-base:4.2.0
# FROM r-base:4.2.0-m1

RUN apt-get update && apt-get install -y libssl-dev libcurl4-openssl-dev 
RUN apt-get install -y pandoc texlive-science lmodern texlive-latex-extra

RUN R -e 'install.packages(c("knitr", "tinytex", "httr", "jsonlite", "htmltools","httr","data.table"),repos = "http://cran.us.r-project.org")'
RUN R -e 'if (!require("BiocManager", quietly = TRUE))  install.packages("BiocManager",repos = "http://cran.us.r-project.org"); BiocManager::install(c("Biobase","ComplexHeatmap","enrichR"))'
RUN R -e 'install.packages(c("rmarkdown"),repos = "http://cran.us.r-project.org")'

ADD useCase1a.Rmd .
ADD useCase1b.Rmd .
ADD useCase2.Rmd .

RUN R -e 'rmarkdown::render("useCase1a.Rmd", "html_document")'
RUN R -e 'rmarkdown::render("useCase1a.Rmd", "pdf_document")'

RUN R -e 'rmarkdown::render("useCase1b.Rmd", "html_document")'
RUN R -e 'rmarkdown::render("useCase1b.Rmd", "pdf_document")'

RUN R -e 'rmarkdown::render("useCase2.Rmd", "html_document")'
RUN R -e 'rmarkdown::render("useCase2.Rmd", "pdf_document")'
