# Supplementary material for: Connecting omics signatures and revealing biological mechanisms with iLINCS
Source: Nat Commun. 2022 Aug 9;13:4678. doi: 10.1038/s41467-022-32205-3 (PMC9362980; doi:10.1038/s41467-022-32205-3)
Supplement: Supplementary file 8 — Software 1 [file 41467_2022_32205_MOESM8_ESM.zip › ilincsAPI-master/usingIlincsApis.ipynb]

# %% [markdown]
<a href="https://colab.research.google.com/github/uc-bd2k/ilincsAPI/blob/master/usingIlincsApis.ipynb" target="_parent"><img src="https://colab.research.google.com/assets/colab-badge.svg" alt="Open In Colab"/></a>

# %% [markdown]
# iLINCS API R Notebook

# %% [markdown]
## Prerequisites

# %% [code]
library(IRdisplay)
library(tinytex)
library(httr)
library(jsonlite)
library(htmltools)

if (!require("BiocManager", quietly = TRUE))
    install.packages("BiocManager")

BiocManager::install("Biobase")


# %% [markdown]
## Display Signature Libraries

# %% [code]
apiUrl <- "http://www.ilincs.org/api/SignatureLibraries"
req <- GET(apiUrl)
json <- httr::content(req, as = "text")
ilincs_libraries <- fromJSON(json)
ilincs_libraries[,c("libraryID","libraryName")]

# %% [markdown]
## Searching for signature using BROAD ID

# %% [markdown]
##### Searching for signature for given term. In this example **"Diclofenac"** coumpound will be shown as an example.

# %% [code]
term <- "Diclofenac"
ilincs_libId<-"LIB_5"
apiUrl <- paste("http://www.ilincs.org/api/SignatureMeta/findTermWithSynonyms?term=",term,"&library=",ilincs_libId,sep="")
req <- GET(apiUrl)

ilincs_result_df<-fromJSON(httr::content(req,type="text"))$data
head(ilincs_result_df[,c("cellline","compound","concentration","signatureid","is_exemplar")])

# %% [markdown]
### Selecting a signature to analyze

# %% [code]
ilincs_signatureId <- ilincs_result_df[1,"signatureid"]
ilincs_signatureId

# %% [markdown]
## Getting signature data and vulcano plot

# %% [markdown]
##### The first step is to retrieve the session id for creation of the signature data table

# %% [code]
req <- POST("http://www.ilincs.org/api/ilincsR/downloadSignature", body = list(sigID = paste(ilincs_signatureId), display = FALSE), encode = "json")
ilincs_sessionId<-unlist(httr::content(req))
ilincs_sessionId

# %% [markdown]
### Retrieving data

# %% [code]
fileUrl<-paste("http://www.ilincs.org/tmp/",ilincs_sessionId,".xls",sep="")
signatureData<-read.table(fileUrl,sep="\t",header=T,stringsAsFactors = F)
head(signatureData)

# %% [markdown]
### Insert volcano plot

# %% [code]
apiUrl <- paste("http://www.ilincs.org/api/ilincsR/volcanoPlot?file=",ilincs_sessionId,".xls",sep="")
req <- GET(apiUrl)
ilincs_volcanoUrl<-paste("http://www.ilincs.org",httr::content(req)$url,sep="")
# include_graphics(ilincs_volcanoUrl)
display_png(file = url(ilincs_volcanoUrl,"rb"), width = 600, height = 300)

# %% [markdown]
## Get connected signatures

# %% [code]
apiUrl <- paste("http://www.ilincs.org/api/SignatureMeta/findConcordantSignatures?sigID=",ilincs_signatureId,"&lib=",ilincs_libId,sep="")
req <- GET(apiUrl)
# prettify(httr::content(req,type="text"))
ilincs_conn_df<-fromJSON(httr::content(req,type="text"))
head(ilincs_conn_df)

# %% [markdown]
## Find LINCS signatures connected to user a submitted signature

# %% [markdown]
##### Creating user submitted signature in the form of a gene list

# %% [code]
# top100signature <- signatureData[order(signatureData$Significance_pvalue)[1:100],c("Name_GeneSymbol","Value_LogDiffExp","Significance_pvalue")]
top100signature <- signatureData[order(signatureData$Significance_pvalue)[1:100],]
head(top100signature)

# %% [markdown]
### Uploading signature as a list genes for enrichment

# %% [code]
apiUrl <- "http://www.ilincs.org/api/ilincsR/findConcordancesSC"
req <- POST(apiUrl, body = list(mode="geneList",metadata=TRUE,signatureProfile = list(genes=top100signature$Name_GeneSymbol)),encode = "json")
ilincsEnrichedSignatures <- data.table::rbindlist(httr::content(req)$sigScores, use.names = TRUE, fill = TRUE)
head(ilincsEnrichedSignatures)

# %% [markdown]
## Get GSEA plot


# %% [code]
# {r GSEA plot, out.width="910px"}
apiUrl <- "http://www.ilincs.org/api/ilincsR/plotGSEA"
req <- POST(apiUrl, body = list(signatureId = ilincs_signatureId,genes = top100signature$ID_geneid, output="png"), encode = "json")

gseaPlotPng <- httr::content(req)$fileName
gseaPlotUrl <- paste("http://www.ilincs.org/tmp/",gseaPlotPng,".png",sep="")
display_png(file = url(gseaPlotUrl,"rb"), width = 900)

# %% [markdown]
## Signature as a list of up and down genes

# %% [code]
apiUrl="http://www.ilincs.org/api/ilincsR/findConcordancesSC"

topUpRegulatedGenes <- list(genesUp=top100signature$Name_GeneSymbol[top100signature$Value_LogDiffExp > 0])
topDownregulatedGenes <- list(genesDown=top100signature$Name_GeneSymbol[top100signature$Value_LogDiffExp < 0])

req <- POST("http://www.ilincs.org/api/ilincsR/findConcordancesSC", body = list(mode="UpDn",metadata=TRUE,signatureProfile = c(topUpRegulatedGenes, topDownregulatedGenes)),encode = "json")

ilincsUpDnConnectedSignatures <- data.table::rbindlist(httr::content(req)$concordanceTable, use.names = TRUE, fill = TRUE)
head(ilincsUpDnConnectedSignatures)

# %% [markdown]
## Group analysis of top 20 most connected signatures with signature of interest

# %% [code]
signatureGroup <-ilincsUpDnConnectedSignatures$signatureID[1:20]
apiUrl<-"http://www.ilincs.org/api/ilincsR/GroupLincsAnalysis"
req<-POST(apiUrl, body = list(idList = signatureGroup,noOfGenes = 50), encode = "json")                   
groupAnalysisSessionID <- httr::content(req)$data[[2]]
groupAnalysisSessionID

# %% [markdown]
### Signature group heatmap on iLINCS


# %% [code]
heatmap_url<-paste("http://www.ilincs.org/apps/heatmap/?sessionID=",groupAnalysisSessionID,"&property=signatureID",sep = "")

link <- paste0("[Signature group heatmap on iLINCS](",heatmap_url,")")
display_markdown(link)

# browseURL(heatmap_url)  ##uncoment to launch the browser
# include_url(heatmap_url, height = "900px")  ##uncomment to embed in iframe

# %% [markdown]
### Signature group PCA and tSNE app on iLINCS


# %% [code]
pca_url<-paste("http://www.ilincs.org/apps/pca/?sessionID=",groupAnalysisSessionID,"&property=signatureID",sep = "")

link <- paste0("[Signature group PCA and tSNE app on iLINCS](",pca_url,")")
display_markdown(link)

# browseURL(pca_url)  ##uncoment to launch the browser
# include_url(pca_url, height = "900px")  ##uncomment to embed in iframe

# %% [markdown]
### Load r ExpressionSet from the signature analysis

# %% [code]
load(url(paste("http://www.ilincs.org/tmp/filteredeset_",groupAnalysisSessionID,".RData",sep="")),verbose=T)
eset<-get(paste("filteredeset_",groupAnalysisSessionID,sep=""))
eset

# %% [markdown]
### Download gct from the signature analysis

# %% [code]
download.file(paste("http://www.ilincs.org/tmp/filteredeset_",groupAnalysisSessionID,".gct",sep=""),destfile="sigs.gct")
sigs <- readLines(con <- file("sigs.gct"))
head(sigs,n=10)

# %% [markdown]
## Find connected signatures based on user submitted full signature

# %% [markdown]
##### Creating a file to upload from previouslsy downloaded signature file

# %% [code]
write.table(signatureData,file="sigFile.tsv",sep="\t",row.names=F,col.names = T,quote=F)
system(paste("head sigFile.tsv"))

# %% [markdown]
### Upload the file

# %% [code]
apiUrl<-"http://www.ilincs.org/api/SignatureMeta/upload"
sigFile <- "sigFile.tsv"
req <- POST(apiUrl, body=list(file=upload_file("sigFile.tsv")))
signatureFile <- httr::content(req)$status$fileName[[1]]
signatureFile

# %% [markdown]
### Find connected signatures

# %% [code]
apiUrl <- "http://www.ilincs.org/api/ilincsR/findConcordances"
req <- (POST(apiUrl, body = list(file=signatureFile, lib="LIB_5"), encode = "form"))
output <- data.table::rbindlist(httr::content(req)$concordanceTable, use.names = TRUE, fill = TRUE)
head(output)

# %% [markdown]
## Find connected compound perturbations

# %% [code]
apiUrl <- paste("http://www.ilincs.org/api/ilincsR/signatureEnrichment?sigFile=",signatureFile,"&library=LIB_5&metadata=TRUE",sep="")
req <- GET(apiUrl)
json <- httr::content(req, as = "text")
iLincsConnectedCompoundPerturbations <- fromJSON(json)$enrichment
head(iLincsConnectedCompoundPerturbations)

# %% [markdown]
## Get connected genetic perturbations

# %% [code]
apiUrl <- paste("http://www.ilincs.org/api/ilincsR/signatureEnrichment?sigFile=",signatureFile,"&library=LIB_6",sep="")
req <- GET(apiUrl)
json <- httr::content(req, as = "text")
iLincsConnectedGeneticPerturbations <- fromJSON(json)$enrichment
head(iLincsConnectedGeneticPerturbations)

# %% [markdown]
## Retriving Signature Metadata

# %% [code]
apiUrl <- paste("http://www.ilincs.org/api/SignatureMeta/",ilincs_signatureId,sep="")
req <- GET(apiUrl)
ilincsJSON<-httr::content(req,type="text")
prettify(ilincsJSON)

# %% [code]
ilincsSigMetaData<-fromJSON(ilincsJSON)
head(ilincsSigMetaData)

# %% [markdown]
### List of LINCS Datasets

# %% [code]
apiUrl <- "http://www.ilincs.org/api/PublicDatasets/getDatasets?lincs=true"
req <- GET(apiUrl)
json <- httr::content(req, as = "text")
lincs_datasets <- fromJSON(json)
lincsDatasets <- data.frame(lincs_datasets$data)
lincsDatasets[c("experiment","assay","dataType")]

# %% [markdown]
### Dataset metadata

**Example:** EDS-1014  

# %% [code]
experiment <- "EDS-1014"

apiUrl <- paste("http://www.ilincs.org/api/PublicDatasets/",experiment,sep="")
req <- GET(apiUrl)
json <- httr::content(req, as = "text")
datasetMetaData <- fromJSON(json)
datasetMetaData

# %% [code]
heatmap_exp_url <- paste0("(http://www.ilincs.org/apps/heatmap/?data_set=", experiment)

link <- paste0("[Heatmap for dataset ",experiment," on iLINCS](",heatmap_exp_url,")")
display_markdown(link)

# %% [code]
pca_tsne_exp_url <- paste0("(http://www.ilincs.org/apps/pca/?data_set=", experiment)

link <- paste0("[PCA and tSNE for dataset ",experiment," on iLINCS](",pca_tsne_exp_url,")")
display_markdown(link)

# %% [markdown]
### Dataset sample metadata

# %% [code]
apiUrl <- paste("http://www.ilincs.org/api/ilincsR/getSamples?id=",experiment,sep="")
req <- GET(apiUrl)
json <- httr::content(req, as = "text")
sampleMeta <- fromJSON(json)
sampleMetaData <- data.frame(sampleMeta$data$rows)
head(sampleMetaData)

# %% [markdown]
## Creating signature using iLINCS

# %% [code]
experiment_url <- paste0("http://www.ilincs.org/ilincs/dataset/", experiment, "/createSignature")

link <- paste0("[Create signature from dataset ",experiment," on iLINCS](",experiment_url,")")
display_markdown(link)

# %% [markdown]
## Creating signature using iLINCS API

# %% [code]
property <- "ER"
level1 <- "ER:+"
level2 <- "ER:-"
apiUrl <- "http://www.ilincs.org/api/ilincsR/LincsDataAnalysis"
req <- POST(apiUrl, body = list(exp = paste(experiment),prop = property,filterchk=paste(level1,level2,sep = ",,,"),includeORexclude=1), encode = "json")
createdSignaturesSessionID <- httr::content(req)$sessionID
createdSignaturesSessionID

# %% [markdown]
## Top 100 genes in created signature

# %% [code]
l <- lapply(httr::content(req)$geneData, function(x) unlist(x))
ilincs_result <- data.frame(t(sapply(l,c)))
top100signatureData <- ilincs_result[1:100,c("Name_GeneSymbol","Value_LogDiffExp","Significance_pvalue")]
head(top100signatureData)

# %% [markdown]

### Heatmap of data used in signature creation


# %% [markdown]
### Signature group heatmap on iLINCS

# %% [code]
heatmap_url2<-paste("http://www.ilincs.org/apps/heatmap/?sessionID=",createdSignaturesSessionID,"&property=",property,"&geneCount=100",sep = "")

link <- paste0("[Signature group heatmap on iLINCS](",heatmap_url2,")")
display_markdown(link)

# browseURL(heatmap_url2)  ##uncomment to launch in a browser
# include_url(heatmap_url2, height = "900px")  ##uncomment to embed in an iframe
